# Supplementary material for: Single Cell Genomics of Uncultured, Health-Associated Tannerella BU063 (Oral Taxon 286) and Comparison to the Closely Related Pathogen Tannerella forsythia
Source: PLoS One. 2014 Feb 14;9(2):e89398. doi: 10.1371/journal.pone.0089398 (PMC3925233; doi:10.1371/journal.pone.0089398)
Supplement: File S1 — Excel file containing supplementary Tables S1 through S9. (XLSX) [file pone.0089398.s001.xlsx]

## Sheet: S1
S1: Core housekeeping gene set with coordinates from T. forsythia genome (NC_016610.1)
Locus Tag	Former Tag	Gene Product Name	Start Coord.	End Coord.
BFO_0003	TF1024	50S ribosomal protein L19	4722	5078
BFO_0182	TF1202	transcription antitermination factor NusB	206926	207837
BFO_0484	TF1497	ribosome biogenesis GTPase Era	520294	521187
BFO_0842	TF1855	putative glycoprotease GCP	931526	932554
BFO_0924	TF1931	hydrolase, P-loop family	1000900	1001322
BFO_1090	TF2089	acyl carrier protein	1182213	1182449
BFO_1307	TF2309	cysteine--tRNA ligase	1391666	1393219
BFO_1339	TF2343	ribosome recycling factor	1429639	1430202
BFO_1436	TF2441	chaperonin GroS	1541016	1541285
BFO_1444	TF2449	di-trans,poly-cis-decaprenylcistransferase	1548501	1549241
BFO_1541	TF2548	30S ribosomal protein S12	1654015	1654404
BFO_1542	TF2549	30S ribosomal protein S7	1654488	1655045
BFO_1544	TF2551	30S ribosomal protein S10	1657210	1657515
BFO_1545	TF2552	50S ribosomal protein L3	1657535	1658152
BFO_1546	TF2553	50S ribosomal protein L4	1658157	1658786
BFO_1547	TF2554	50S ribosomal protein L23	1658803	1659096
BFO_1548	TF2555	50S ribosomal protein L2	1659103	1659927
BFO_1550	TF2557	30S ribosomal protein S19	1659947	1660213
BFO_1551	TF2558	50S ribosomal protein L22	1660236	1660667
BFO_1552	TF2560	30S ribosomal protein S3	1660674	1661447
BFO_1553	TF2561	50S ribosomal protein L16	1661470	1661904
BFO_1555	TF2563	30S ribosomal protein S17	1662110	1662379
BFO_1556	TF2564	50S ribosomal protein L14	1662381	1662746
BFO_1557	TF2565	50S ribosomal protein L24	1662766	1663083
BFO_1558	TF2566	50S ribosomal protein L5	1663080	1663640
BFO_1560	TF2568	30S ribosomal protein S8	1663984	1664379
BFO_1561	TF2569	50S ribosomal protein L6	1664351	1664950
BFO_1562	TF2570	50S ribosomal protein L18	1664975	1665319
BFO_1563	TF2571	30S ribosomal protein S5	1665325	1665840
BFO_1564	TF2572	50S ribosomal protein L30	1665858	1666034
BFO_1567	TF2575	methionine aminopeptidase	1667903	1668685
BFO_1568	TF2576	translation initiation factor IF-1	1668689	1668907
BFO_1570	TF2577	30S ribosomal protein S13	1669085	1669465
BFO_1571	TF2578	30S ribosomal protein S11	1669475	1669864
BFO_1572	TF2579	30S ribosomal protein S4	1669979	1670584
BFO_1574	TF2581	50S ribosomal protein L17	1671591	1672070
BFO_1581	TF2589	putative translation elongation factor G	1676211	1678367
BFO_1593	TF2600	ribose-phosphate diphosphokinase	1696465	1697409
BFO_1672	TF2683	translation initiation factor IF-2	1780499	1783456
BFO_1695	TF2708	DNA gyrase subunit B	1802938	1804896
BFO_1728	TF2738	30S ribosomal protein S16	1842080	1842784
BFO_1743	TF2751	phenylalanine--tRNA ligase, alpha subunit	1858493	1859515
BFO_1786	TF2792	30S ribosomal protein S15	1900030	1900299
BFO_1883	TF2888	50S ribosomal protein L21	2000772	2001089
BFO_1884	TF2889	50S ribosomal protein L27	2001110	2001388
BFO_1886	TF2892	serine--tRNA ligase	2002155	2003426
BFO_1942	TF2939	transcription termination/antitermination factor NusG	2063540	2064082
BFO_1943	TF2940	Ribosomal protein L11, RNA binding domain-containing protein	2064144	2064590
BFO_1944	TF2941	50S ribosomal protein L1	2064605	2065300
BFO_1946	TF2943	50S ribosomal protein L7/L12	2065893	2066267
BFO_1947	TF2944	DNA-directed RNA polymerase subunit beta	2066384	2070196
BFO_2094	TF3091	50S ribosomal protein L13	2246990	2247487
BFO_2095	TF3092	30S ribosomal protein S9	2247493	2247879
BFO_2096	TF3093	30S ribosomal protein S2	2248021	2248881
BFO_2151	TF3146	Obg family GTPase CgtA	2304626	2305777
BFO_2507	TF0190	ATP-dependent metallopeptidase HflB	2532324	2534324
BFO_2538	TF0216	50S ribosomal protein L20	2570771	2571118
BFO_2541	TF0219	threonine--tRNA ligase	2572138	2574096
BFO_2694	TF0378	aspartate--tRNA ligase	2725972	2727741
BFO_2841	TF0518	glutamine--tRNA ligase	2870065	2871777
BFO_2872	TF0547	DNA gyrase subunit A	2905826	2908393
BFO_2888	TF0563	signal recognition particle-docking protein FtsY	2923490	2924461
BFO_3050	TF0717	signal recognition particle protein	3095952	3097280
BFO_3088	TF0758	aminoacyl-tRNA hydrolase	3133608	3134171
BFO_3361	TF1017	30S ribosomal protein S18	3402808	3403092
BFO_3362	TF1018	50S ribosomal protein L9	3403113	3403559

## Sheet: S2
S2: Identification of core gene set in BU063 assemblies. Analysis carried out by RAST SEED viewer "Compare by Sequence" tool. Yellow highlighted items are low identity hits to paralog sequences.
Tannerella forsythia ATCC 43047								BU063 cell 2						BU063 cell 5							BU063 6+7+9 comb.					BU063 8+11 comb.						BU063 1+3 comb.
Core Group	Core description	Locus_Tag	Contig	Gene	Length	Gene id	function	Hit	Contig	Gene	Gene id	percent identity 712710.34	function	Hit	Contig	Gene	Gene id	percent identity 712710.30	function	Hit	Contig	Gene	Gene id	percent identity 712710.30	function	Hit	Contig	Gene	Gene id	percent identity 712710.30	function	Hit	Contig	Gene	Gene id	percent identity 712710.30	function
Group 56	acyl carrier protein	BFO_1090	1	1019	79	fig|203275.13.peg.1019	Acyl carrier protein	bi	407	1863	fig|712710.34.peg.1863	100	Acyl carrier protein	bi	238	1892	fig|712710.30.peg.1892	100	Acyl carrier protein	bi	826	2796	fig|712710.31.peg.2796	100	Acyl carrier protein	bi	119	226	fig|712710.33.peg.226	100	Acyl carrier protein	bi	297	1098	fig|712710.32.peg.1098	100	Acyl carrier protein
Group 35	cysteinyl-tRNA synthetase	BFO_1307	1	1224	518	fig|203275.13.peg.1224	Cysteinyl-tRNA synthetase (EC 6.1.1.16)	bi	388	1643	fig|712710.34.peg.1643	81.76	Cysteinyl-tRNA synthetase (EC 6.1.1.16)	bi	244	2252	fig|712710.30.peg.2252	81.76	Cysteinyl-tRNA synthetase (EC 6.1.1.16)	bi	1120	3578	fig|712710.31.peg.3578	83.81	Cysteinyl-tRNA synthetase (EC 6.1.1.16)	bi	940	2742	fig|712710.33.peg.2742	81.97	Cysteinyl-tRNA synthetase (EC 6.1.1.16)	bi	287	1023	fig|712710.32.peg.1023	82.38	Cysteinyl-tRNA synthetase (EC 6.1.1.16)
Group 65	ribosome recycling factor	BFO_1339	1	1255	188	fig|203275.13.peg.1255	Ribosome recycling factor	bi	407	1915	fig|712710.34.peg.1915	76.09	Ribosome recycling factor	bi	238	1938	fig|712710.30.peg.1938	76.09	Ribosome recycling factor	bi	749	2329	fig|712710.31.peg.2329	76.63	Ribosome recycling factor	bi	649	1532	fig|712710.33.peg.1532	76.09	Ribosome recycling factor	bi	304	1183	fig|712710.32.peg.1183	76.09	Ribosome recycling factor
Group 59	co-chaperonin GroES	BFO_1436	1	1345	90	fig|203275.13.peg.1345	Heat shock protein 60 family co-chaperone GroES	bi	421	2494	fig|712710.34.peg.2494	94.38	Heat shock protein 60 family co-chaperone GroES	bi	214	1519	fig|712710.30.peg.1519	94.38	Heat shock protein 60 family co-chaperone GroES	bi	758	2384	fig|712710.31.peg.2384	94.38	Heat shock protein 60 family co-chaperone GroES	bi	1612	3578	fig|712710.33.peg.3578	94.38	Heat shock protein 60 family co-chaperone GroES	bi	331	1356	fig|712710.32.peg.1356	94.38	Heat shock protein 60 family co-chaperone GroES
Group 66	undecaprenyl pyrophosphate synthase	BFO_1444	1	1353	247	fig|203275.13.peg.1353	Undecaprenyl pyrophosphate synthetase (EC 2.5.1.31)	bi	391	1675	fig|712710.34.peg.1675	79.25	Undecaprenyl pyrophosphate synthetase (EC 2.5.1.31)	bi	243	2160	fig|712710.30.peg.2160	78.42	Undecaprenyl pyrophosphate synthetase (EC 2.5.1.31)	bi	827	2844	fig|712710.31.peg.2844	80.08	Undecaprenyl pyrophosphate synthetase (EC 2.5.1.31)	bi	259	698	fig|712710.33.peg.698	79.25	Undecaprenyl pyrophosphate synthetase (EC 2.5.1.31)	bi	365	1635	fig|712710.32.peg.1635	78.42	Undecaprenyl pyrophosphate synthetase (EC 2.5.1.31)
Group 1	30S ribosomal protein S12	BFO_1541	1	1442	130	fig|203275.13.peg.1442	SSU ribosomal protein S12p (S23e)	bi	347	1469	fig|712710.34.peg.1469	96.85	SSU ribosomal protein S12p (S23e)	bi	233	1797	fig|712710.30.peg.1797	96.85	SSU ribosomal protein S12p (S23e)	bi	650	1691	fig|712710.31.peg.1691	96.85	SSU ribosomal protein S12p (S23e)	bi	897	2522	fig|712710.33.peg.2522	96.85	SSU ribosomal protein S12p (S23e)	bi	346	1500	fig|712710.32.peg.1500	96.85	SSU ribosomal protein S12p (S23e)
Group 34	30S ribosomal protein S7	BFO_1542	1	1443	186	fig|203275.13.peg.1443	SSU ribosomal protein S7p (S5e)	bi	347	1468	fig|712710.34.peg.1468	98.73	SSU ribosomal protein S7p (S5e)	bi	233	1796	fig|712710.30.peg.1796	98.73	SSU ribosomal protein S7p (S5e)	bi	650	1692	fig|712710.31.peg.1692	98.73	SSU ribosomal protein S7p (S5e)	bi	897	2523	fig|712710.33.peg.2523	98.73	SSU ribosomal protein S7p (S5e)	bi	346	1501	fig|712710.32.peg.1501	98.73	SSU ribosomal protein S7p (S5e)
Group 18	30S ribosomal protein S10	BFO_1544	1	1445	102	fig|203275.13.peg.1445	SSU ribosomal protein S10p (S20e)	bi	347	1466	fig|712710.34.peg.1466	99.01	SSU ribosomal protein S10p (S20e)	bi	233	1794	fig|712710.30.peg.1794	99.01	SSU ribosomal protein S10p (S20e)	bi	650	1694	fig|712710.31.peg.1694	99.01	SSU ribosomal protein S10p (S20e)	bi	897	2525	fig|712710.33.peg.2525	99.01	SSU ribosomal protein S10p (S20e)	bi	346	1503	fig|712710.32.peg.1503	99.01	SSU ribosomal protein S10p (S20e)
Group 23	50S ribosomal protein L3	BFO_1545	1	1446	206	fig|203275.13.peg.1446	LSU ribosomal protein L3p (L3e)	bi	347	1465	fig|712710.34.peg.1465	93.66	LSU ribosomal protein L3p (L3e)	bi	233	1793	fig|712710.30.peg.1793	93.66	LSU ribosomal protein L3p (L3e)	bi	650	1695	fig|712710.31.peg.1695	93.17	LSU ribosomal protein L3p (L3e)	bi	897	2526	fig|712710.33.peg.2526	93.66	LSU ribosomal protein L3p (L3e)	bi	346	1504	fig|712710.32.peg.1504	93.66	LSU ribosomal protein L3p (L3e)
Group 48	50S ribosomal protein L4	BFO_1546	1	1447	210	fig|203275.13.peg.1447	LSU ribosomal protein L4p (L1e)	bi	347	1464	fig|712710.34.peg.1464	79.43	LSU ribosomal protein L4p (L1e)	bi	233	1792	fig|712710.30.peg.1792	78.37	LSU ribosomal protein L4p (L1e)	bi	650	1696	fig|712710.31.peg.1696	78.85	LSU ribosomal protein L4p (L1e)	bi	897	2527	fig|712710.33.peg.2527	79.33	LSU ribosomal protein L4p (L1e)	bi	346	1505	fig|712710.32.peg.1505	79.43	LSU ribosomal protein L4p (L1e)
Group 12	50S ribosomal protein L23	BFO_1547	1	1448	98	fig|203275.13.peg.1448	LSU ribosomal protein L23p (L23Ae)	bi	347	1463	fig|712710.34.peg.1463	81.44	LSU ribosomal protein L23p (L23Ae)	bi	233	1791	fig|712710.30.peg.1791	82.47	LSU ribosomal protein L23p (L23Ae)	bi	650	1697	fig|712710.31.peg.1697	82.47	LSU ribosomal protein L23p (L23Ae)	bi	897	2528	fig|712710.33.peg.2528	82.47	LSU ribosomal protein L23p (L23Ae)	bi	346	1506	fig|712710.32.peg.1506	82.47	LSU ribosomal protein L23p (L23Ae)
Group 17	50S ribosomal protein L2	BFO_1548	1	1449	275	fig|203275.13.peg.1449	LSU ribosomal protein L2p (L8e)	bi	347	1462	fig|712710.34.peg.1462	93.07	LSU ribosomal protein L2p (L8e)	bi	233	1790	fig|712710.30.peg.1790	93.07	LSU ribosomal protein L2p (L8e)	bi	650	1698	fig|712710.31.peg.1698	93.07	LSU ribosomal protein L2p (L8e)	bi	897	2529	fig|712710.33.peg.2529	92.7	LSU ribosomal protein L2p (L8e)	bi	346	1507	fig|712710.32.peg.1507	92.7	LSU ribosomal protein L2p (L8e)
Group 14	30S ribosomal protein S19	BFO_1550	1	1450	89	fig|203275.13.peg.1450	SSU ribosomal protein S19p (S15e)	bi	347	1461	fig|712710.34.peg.1461	95.45	SSU ribosomal protein S19p (S15e)	bi	233	1789	fig|712710.30.peg.1789	95.45	SSU ribosomal protein S19p (S15e)	bi	650	1699	fig|712710.31.peg.1699	94.32	SSU ribosomal protein S19p (S15e)	bi	897	2530	fig|712710.33.peg.2530	95.45	SSU ribosomal protein S19p (S15e)	bi	346	1508	fig|712710.32.peg.1508	94.32	SSU ribosomal protein S19p (S15e)
Group 9	50S ribosomal protein L22	BFO_1551	1	1452	144	fig|203275.13.peg.1452	LSU ribosomal protein L22p (L17e)	bi	347	1460	fig|712710.34.peg.1460	79.59	LSU ribosomal protein L22p (L17e)	bi	233	1788	fig|712710.30.peg.1788	80.27	LSU ribosomal protein L22p (L17e)	bi	650	1700	fig|712710.31.peg.1700	80.27	LSU ribosomal protein L22p (L17e)	bi	897	2531	fig|712710.33.peg.2531	80.27	LSU ribosomal protein L22p (L17e)	bi	346	1509	fig|712710.32.peg.1509	80.27	LSU ribosomal protein L22p (L17e)
Group 36	30S ribosomal protein S3	BFO_1552	1	1453	258	fig|203275.13.peg.1453	SSU ribosomal protein S3p (S3e)	bi	347	1459	fig|712710.34.peg.1459	86.9	SSU ribosomal protein S3p (S3e)	bi	233	1787	fig|712710.30.peg.1787	86.9	SSU ribosomal protein S3p (S3e)	bi	181	464	fig|712710.31.peg.464	93.94	SSU ribosomal protein S3p (S3e)	bi	897	2532	fig|712710.33.peg.2532	87.2	SSU ribosomal protein S3p (S3e)	bi	346	1510	fig|712710.32.peg.1510	86.51	SSU ribosomal protein S3p (S3e)
Group 31	50S ribosomal protein L16	BFO_1553	1	1454	145	fig|203275.13.peg.1454	LSU ribosomal protein L16p (L10e)	bi	347	1458	fig|712710.34.peg.1458	93.66	LSU ribosomal protein L16p (L10e)	bi	233	1786	fig|712710.30.peg.1786	93.66	LSU ribosomal protein L16p (L10e)	bi	650	1702	fig|712710.31.peg.1702	93.66	LSU ribosomal protein L16p (L10e)	bi	897	2533	fig|712710.33.peg.2533	93.66	LSU ribosomal protein L16p (L10e)	bi	346	1511	fig|712710.32.peg.1511	93.66	LSU ribosomal protein L16p (L10e)
Group 13	30S ribosomal protein S17	BFO_1555	1	1456	90	fig|203275.13.peg.1456	SSU ribosomal protein S17p (S11e)	bi	347	1456	fig|712710.34.peg.1456	92.94	SSU ribosomal protein S17p (S11e)	bi	233	1784	fig|712710.30.peg.1784	92.94	SSU ribosomal protein S17p (S11e)	bi	650	1704	fig|712710.31.peg.1704	92.94	SSU ribosomal protein S17p (S11e)	bi	897	2535	fig|712710.33.peg.2535	92	SSU ribosomal protein S17p (S11e)	bi	346	1513	fig|712710.32.peg.1513	92.94	SSU ribosomal protein S17p (S11e)
Group 10	50S ribosomal subunit protein L14	BFO_1556	1	1457	122	fig|203275.13.peg.1457	LSU ribosomal protein L14p (L23e)	bi	347	1455	fig|712710.34.peg.1455	95.04	LSU ribosomal protein L14p (L23e)	bi	233	1783	fig|712710.30.peg.1783	95.04	LSU ribosomal protein L14p (L23e)	bi	650	1705	fig|712710.31.peg.1705	95.04	LSU ribosomal protein L14p (L23e)	bi	737	1759	fig|712710.33.peg.1759	95.04	LSU ribosomal protein L14p (L23e)	bi	346	1514	fig|712710.32.peg.1514	95.04	LSU ribosomal protein L14p (L23e)
Group 15	50S ribosomal protein L24	BFO_1557	1	1458	106	fig|203275.13.peg.1458	LSU ribosomal protein L24p (L26e)	bi	347	1454	fig|712710.34.peg.1454	82.86	LSU ribosomal protein L24p (L26e)	bi	233	1782	fig|712710.30.peg.1782	81.9	LSU ribosomal protein L24p (L26e)	bi	650	1706	fig|712710.31.peg.1706	81.9	LSU ribosomal protein L24p (L26e)	bi	737	1760	fig|712710.33.peg.1760	82.86	LSU ribosomal protein L24p (L26e)	bi	346	1515	fig|712710.32.peg.1515	82.86	LSU ribosomal protein L24p (L26e)
Group 5	50S ribosomal protein L5	BFO_1558	1	1459	187	fig|203275.13.peg.1459	LSU ribosomal protein L5p (L11e)	bi	347	1453	fig|712710.34.peg.1453	92.43	LSU ribosomal protein L5p (L11e)	bi	233	1781	fig|712710.30.peg.1781	91.35	LSU ribosomal protein L5p (L11e)	bi	650	1707	fig|712710.31.peg.1707	90.81	LSU ribosomal protein L5p (L11e)	bi	737	1761	fig|712710.33.peg.1761	91.35	LSU ribosomal protein L5p (L11e)	bi	346	1516	fig|712710.32.peg.1516	91.89	LSU ribosomal protein L5p (L11e)
Group 11	30S ribosomal protein S8	BFO_1560	1	1461	132	fig|203275.13.peg.1461	SSU ribosomal protein S8p (S15Ae)	bi	347	1451	fig|712710.34.peg.1451	92.37	SSU ribosomal protein S8p (S15Ae)	bi	233	1779	fig|712710.30.peg.1779	93.13	SSU ribosomal protein S8p (S15Ae)	bi	650	1709	fig|712710.31.peg.1709	93.13	SSU ribosomal protein S8p (S15Ae)	bi	737	1763	fig|712710.33.peg.1763	93.13	SSU ribosomal protein S8p (S15Ae)	bi	346	1518	fig|712710.32.peg.1518	93.13	SSU ribosomal protein S8p (S15Ae)
Group 44	50S ribosomal protein L6	BFO_1561	1	1462	200	fig|203275.13.peg.1462	LSU ribosomal protein L6p (L9e)	bi	347	1450	fig|712710.34.peg.1450	86.34	LSU ribosomal protein L6p (L9e)	bi	233	1778	fig|712710.30.peg.1778	86.89	LSU ribosomal protein L6p (L9e)	bi	650	1710	fig|712710.31.peg.1710	86.89	LSU ribosomal protein L6p (L9e)	bi	737	1764	fig|712710.33.peg.1764	86.89	LSU ribosomal protein L6p (L9e)	bi	346	1519	fig|712710.32.peg.1519	86.89	LSU ribosomal protein L6p (L9e)
Group 29	50S ribosomal protein L18	BFO_1562	1	1463	115	fig|203275.13.peg.1463	LSU ribosomal protein L18p (L5e)	bi	347	1449	fig|712710.34.peg.1449	91.23	LSU ribosomal protein L18p (L5e)	bi	233	1777	fig|712710.30.peg.1777	92.11	LSU ribosomal protein L18p (L5e)	bi	650	1711	fig|712710.31.peg.1711	91.23	LSU ribosomal protein L18p (L5e)	bi	737	1765	fig|712710.33.peg.1765	92.11	LSU ribosomal protein L18p (L5e)	bi	346	1520	fig|712710.32.peg.1520	91.23	LSU ribosomal protein L18p (L5e)
Group 6	30S ribosomal protein S5	BFO_1563	1	1464	172	fig|203275.13.peg.1464	SSU ribosomal protein S5p (S2e)	bi	347	1448	fig|712710.34.peg.1448	91.23	SSU ribosomal protein S5p (S2e)	bi	233	1776	fig|712710.30.peg.1776	91.23	SSU ribosomal protein S5p (S2e)	bi	650	1712	fig|712710.31.peg.1712	91.23	SSU ribosomal protein S5p (S2e)	bi	737	1766	fig|712710.33.peg.1766	90.64	SSU ribosomal protein S5p (S2e)	bi	346	1521	fig|712710.32.peg.1521	91.23	SSU ribosomal protein S5p (S2e)
Group 8	50S ribosomal protein L30	BFO_1564	1	1465	59	fig|203275.13.peg.1465	LSU ribosomal protein L30p (L7e)	bi	347	1447	fig|712710.34.peg.1447	91.38	LSU ribosomal protein L30p (L7e)	bi	233	1775	fig|712710.30.peg.1775	91.38	LSU ribosomal protein L30p (L7e)	bi	650	1713	fig|712710.31.peg.1713	91.38	LSU ribosomal protein L30p (L7e)	bi	737	1767	fig|712710.33.peg.1767	91.38	LSU ribosomal protein L30p (L7e)	bi	346	1522	fig|712710.32.peg.1522	91.38	LSU ribosomal protein L30p (L7e)
Group 64	methionine aminopeptidase	BFO_1567	1	1468	261	fig|203275.13.peg.1468	Methionine aminopeptidase (EC 3.4.11.18)	bi	347	1444	fig|712710.34.peg.1444	88.08	Methionine aminopeptidase (EC 3.4.11.18)	bi	233	1772	fig|712710.30.peg.1772	87.31	Methionine aminopeptidase (EC 3.4.11.18)	bi	650	1716	fig|712710.31.peg.1716	87.69	Methionine aminopeptidase (EC 3.4.11.18)	bi	737	1770	fig|712710.33.peg.1770	87.31	Methionine aminopeptidase (EC 3.4.11.18)	bi	346	1525	fig|712710.32.peg.1525	87.69	Methionine aminopeptidase (EC 3.4.11.18)
Group 2	translation initiation factor IF-1	BFO_1568	1	1469	73	fig|203275.13.peg.1469	Translation initiation factor 1	bi	347	1443	fig|712710.34.peg.1443	100	Translation initiation factor 1	bi	233	1771	fig|712710.30.peg.1771	100	Translation initiation factor 1	bi	650	1717	fig|712710.31.peg.1717	100	Translation initiation factor 1	bi	737	1771	fig|712710.33.peg.1771	100	Translation initiation factor 1	bi	346	1526	fig|712710.32.peg.1526	100	Translation initiation factor 1
Group 32	30S ribosomal protein S13	BFO_1570	1	1471	127	fig|203275.13.peg.1471	SSU ribosomal protein S13p (S18e)	bi	347	1441	fig|712710.34.peg.1441	97.62	SSU ribosomal protein S13p (S18e)	bi	233	1769	fig|712710.30.peg.1769	97.62	SSU ribosomal protein S13p (S18e)	bi	650	1719	fig|712710.31.peg.1719	97.62	SSU ribosomal protein S13p (S18e)	bi	737	1773	fig|712710.33.peg.1773	97.62	SSU ribosomal protein S13p (S18e)	bi	346	1528	fig|712710.32.peg.1528	97.62	SSU ribosomal protein S13p (S18e)
Group 3	30S ribosomal protein S11	BFO_1571	1	1472	130	fig|203275.13.peg.1472	SSU ribosomal protein S11p (S14e)	bi	347	1440	fig|712710.34.peg.1440	96.12	SSU ribosomal protein S11p (S14e)	bi	233	1768	fig|712710.30.peg.1768	96.12	SSU ribosomal protein S11p (S14e)	bi	650	1720	fig|712710.31.peg.1720	96.12	SSU ribosomal protein S11p (S14e)	bi	737	1774	fig|712710.33.peg.1774	96.12	SSU ribosomal protein S11p (S14e)	bi	346	1529	fig|712710.32.peg.1529	96.12	SSU ribosomal protein S11p (S14e)
Group 42	30S ribosomal protein S4	BFO_1572	1	1473	202	fig|203275.13.peg.1473	SSU ribosomal protein S4p (S9e)	bi	347	1439	fig|712710.34.peg.1439	86.57	SSU ribosomal protein S4p (S9e)	bi	233	1767	fig|712710.30.peg.1767	86.57	SSU ribosomal protein S4p (S9e)	bi	650	1721	fig|712710.31.peg.1721	86.57	SSU ribosomal protein S4p (S9e)	bi	737	1775	fig|712710.33.peg.1775	86.57	SSU ribosomal protein S4p (S9e)	bi	346	1530	fig|712710.32.peg.1530	86.57	SSU ribosomal protein S4p (S9e)
Group 38	50S ribosomal protein L17	BFO_1574	1	1475	160	fig|203275.13.peg.1475	LSU ribosomal protein L17p	bi	347	1437	fig|712710.34.peg.1437	84.87	LSU ribosomal protein L17p	bi	233	1765	fig|712710.30.peg.1765	84.87	LSU ribosomal protein L17p	bi	650	1723	fig|712710.31.peg.1723	84.87	LSU ribosomal protein L17p	bi	737	1777	fig|712710.33.peg.1777	84.87	LSU ribosomal protein L17p	bi	346	1532	fig|712710.32.peg.1532	84.87	LSU ribosomal protein L17p
Group 43	elongation factor G	BFO_1581	1	1482	719	fig|203275.13.peg.1482	Translation elongation factor G-related protein	bi	217	500	fig|712710.34.peg.500	92.2	Translation elongation factor G-related protein	bi	31	180	fig|712710.30.peg.180	92.2	Translation elongation factor G-related protein	bi	531	1136	fig|712710.31.peg.1136	92.34	Translation elongation factor G-related protein	bi	1010	2838	fig|712710.33.peg.2838	95.74	Translation elongation factor G-related protein	bi	821	2572	fig|712710.32.peg.2572	93.81	Translation elongation factor G-related protein
Group 63	ribose-phosphate pyrophosphokinase	BFO_1593	1	1494	315	fig|203275.13.peg.1494	Ribose-phosphate pyrophosphokinase (EC 2.7.6.1)	bi	425	2646	fig|712710.34.peg.2646	86.62	Ribose-phosphate pyrophosphokinase (EC 2.7.6.1)	bi	76	454	fig|712710.30.peg.454	86.31	Ribose-phosphate pyrophosphokinase (EC 2.7.6.1)	bi	823	2695	fig|712710.31.peg.2695	86.62	Ribose-phosphate pyrophosphokinase (EC 2.7.6.1)	bi	358	1048	fig|712710.33.peg.1048	86.62	Ribose-phosphate pyrophosphokinase (EC 2.7.6.1)	bi	276	855	fig|712710.32.peg.855	91.19	Ribose-phosphate pyrophosphokinase (EC 2.7.6.1)
Group 61	translation initiation factor IF-2	BFO_1672	1	1569	986	fig|203275.13.peg.1569	Translation initiation factor 2	bi	288	992	fig|712710.34.peg.992	75.25	Translation initiation factor 2	bi	6	34	fig|712710.30.peg.34	75.42	Translation initiation factor 2	bi	842	3239	fig|712710.31.peg.3239	75.22	Translation initiation factor 2	bi	375	1109	fig|712710.33.peg.1109	74.93	Translation initiation factor 2	uni	419	1922	fig|712710.32.peg.1922	27.78	Translation elongation factor Tu
Group 53	DNA gyrase, subunit B	BFO_1695	1	1592	653	fig|203275.13.peg.1592	DNA gyrase subunit B (EC 5.99.1.3)	bi	428	2754	fig|712710.34.peg.2754	92.64	DNA gyrase subunit B (EC 5.99.1.3)	bi	242	2096	fig|712710.30.peg.2096	92.64	DNA gyrase subunit B (EC 5.99.1.3)	bi	841	3189	fig|712710.31.peg.3189	92.18	DNA gyrase subunit B (EC 5.99.1.3)	bi	722	1723	fig|712710.33.peg.1723	92.48	DNA gyrase subunit B (EC 5.99.1.3)	bi	422	2039	fig|712710.32.peg.2039	92.79	DNA gyrase subunit B (EC 5.99.1.3)
Group 24	30S ribosomal protein S16	BFO_1728	1	1617	235	fig|203275.13.peg.1617	SSU ribosomal protein S16p	bi	307	1096	fig|712710.34.peg.1096	82.09	SSU ribosomal protein S16p	bi	117	836	fig|712710.30.peg.836	81.09	SSU ribosomal protein S16p	bi	615	1462	fig|712710.31.peg.1462	81.09	SSU ribosomal protein S16p	-				0		-				0
Group 16	phenylalanyl-tRNA synthetase subunit alpha	BFO_1743	1	1632	341	fig|203275.13.peg.1632	Phenylalanyl-tRNA synthetase alpha chain (EC 6.1.1.20)	bi	417	2266	fig|712710.34.peg.2266	83.58	Phenylalanyl-tRNA synthetase alpha chain (EC 6.1.1.20)	bi	65	384	fig|712710.30.peg.384	83.58	Phenylalanyl-tRNA synthetase alpha chain (EC 6.1.1.20)	bi	663	1839	fig|712710.31.peg.1839	83.58	Phenylalanyl-tRNA synthetase alpha chain (EC 6.1.1.20)	bi	1418	3324	fig|712710.33.peg.3324	92.71	Phenylalanyl-tRNA synthetase alpha chain (EC 6.1.1.20)	bi	238	713	fig|712710.32.peg.713	83.88	Phenylalanyl-tRNA synthetase alpha chain (EC 6.1.1.20)
Group 55	transcription antitermination protein NusB	BFO_0182	1	164	304	fig|203275.13.peg.164	Transcription termination protein NusB	bi	415	2176	fig|712710.34.peg.2176	72.85	Transcription termination protein NusB	bi	642	3066	fig|712710.30.peg.3066	73.18	Transcription termination protein NusB	bi	649	1671	fig|712710.31.peg.1671	73.18	Transcription termination protein NusB	bi	801	2091	fig|712710.33.peg.2091	72.52	Transcription termination protein NusB	bi	377	1726	fig|712710.32.peg.1726	73.18	Transcription termination protein NusB
Group 22	30S ribosomal protein S15	BFO_1786	1	1675	90	fig|203275.13.peg.1675	SSU ribosomal protein S15p (S13e)	bi	355	1557	fig|712710.34.peg.1557	95.51	SSU ribosomal protein S15p (S13e)	bi	55	312	fig|712710.30.peg.312	93.26	SSU ribosomal protein S15p (S13e)	bi	143	371	fig|712710.31.peg.371	94.38	SSU ribosomal protein S15p (S13e)	bi	996	2823	fig|712710.33.peg.2823	95.12	SSU ribosomal protein S15p (S13e)	bi	295	1075	fig|712710.32.peg.1075	95.51	SSU ribosomal protein S15p (S13e)
Group 26	50S ribosomal protein L21	BFO_1883	1	1771	106	fig|203275.13.peg.1771	LSU ribosomal protein L21p	bi	415	2127	fig|712710.34.peg.2127	87.62	LSU ribosomal protein L21p	bi	247	2378	fig|712710.30.peg.2378	87.62	LSU ribosomal protein L21p	bi	586	1328	fig|712710.31.peg.1328	87.62	LSU ribosomal protein L21p	bi	1023	2854	fig|712710.33.peg.2854	91.89	LSU ribosomal protein L21p	bi	420	1942	fig|712710.32.peg.1942	87.62	LSU ribosomal protein L21p
Group 4	50S ribosomal protein L27	BFO_1884	1	1772	93	fig|203275.13.peg.1772	LSU ribosomal protein L27p	bi	415	2128	fig|712710.34.peg.2128	90.24	LSU ribosomal protein L27p	bi	247	2377	fig|712710.30.peg.2377	90.24	LSU ribosomal protein L27p	bi	586	1327	fig|712710.31.peg.1327	89.02	LSU ribosomal protein L27p	bi	1023	2855	fig|712710.33.peg.2855	91.8	LSU ribosomal protein L27p	bi	420	1941	fig|712710.32.peg.1941	90.24	LSU ribosomal protein L27p
Group 39	seryl-tRNA synthetase	BFO_1886	1	1774	424	fig|203275.13.peg.1774	Seryl-tRNA synthetase (EC 6.1.1.11)	bi	415	2129	fig|712710.34.peg.2129	83.41	Seryl-tRNA synthetase (EC 6.1.1.11)	bi	247	2375	fig|712710.30.peg.2375	83.41	Seryl-tRNA synthetase (EC 6.1.1.11)	bi	586	1325	fig|712710.31.peg.1325	83.65	Seryl-tRNA synthetase (EC 6.1.1.11)	bi	1415	3320	fig|712710.33.peg.3320	90.77	Seryl-tRNA synthetase (EC 6.1.1.11)	bi	420	1939	fig|712710.32.peg.1939	83.18	Seryl-tRNA synthetase (EC 6.1.1.11)
Group 54	transcription antitermination protein	BFO_1942	1	1824	181	fig|203275.13.peg.1824	Transcription antitermination protein NusG	bi	425	2664	fig|712710.34.peg.2664	89.44	Transcription antitermination protein NusG	bi	76	471	fig|712710.30.peg.471	89.44	Transcription antitermination protein NusG	bi	823	2713	fig|712710.31.peg.2713	89.44	Transcription antitermination protein NusG	bi	358	1066	fig|712710.33.peg.1066	89.44	Transcription antitermination protein NusG	bi	419	1921	fig|712710.32.peg.1921	89.44	Transcription antitermination protein NusG
Group 21	50S ribosomal protein L11	BFO_1943	1	1825	149	fig|203275.13.peg.1825	LSU ribosomal protein L11p (L12e)	bi	425	2665	fig|712710.34.peg.2665	90.48	LSU ribosomal protein L11p (L12e)	bi	76	472	fig|712710.30.peg.472	90.48	LSU ribosomal protein L11p (L12e)	bi	823	2714	fig|712710.31.peg.2714	90.48	LSU ribosomal protein L11p (L12e)	bi	358	1067	fig|712710.33.peg.1067	100	LSU ribosomal protein L11p (L12e)	bi	419	1920	fig|712710.32.peg.1920	90.48	LSU ribosomal protein L11p (L12e)
Group 28	50S ribosomal protein L1	BFO_1944	1	1826	232	fig|203275.13.peg.1826	LSU ribosomal protein L1p (L10Ae)	bi	425	2666	fig|712710.34.peg.2666	85.71	LSU ribosomal protein L1p (L10Ae)	bi	76	473	fig|712710.30.peg.473	85.71	LSU ribosomal protein L1p (L10Ae)	bi	823	2715	fig|712710.31.peg.2715	85.71	LSU ribosomal protein L1p (L10Ae)	bi	854	2304	fig|712710.33.peg.2304	86.15	LSU ribosomal protein L1p (L10Ae)	bi	419	1919	fig|712710.32.peg.1919	86.15	LSU ribosomal protein L1p (L10Ae)
Group 25	50S ribosomal protein L7/L12	BFO_1946	1	1828	125	fig|203275.13.peg.1828	LSU ribosomal protein L7/L12 (P1/P2)	bi	425	2668	fig|712710.34.peg.2668	92.74	LSU ribosomal protein L7/L12 (P1/P2)	bi	76	475	fig|712710.30.peg.475	92.74	LSU ribosomal protein L7/L12 (P1/P2)	bi	823	2717	fig|712710.31.peg.2717	92.74	LSU ribosomal protein L7/L12 (P1/P2)	bi	853	2301	fig|712710.33.peg.2301	95.65	LSU ribosomal protein L7/L12 (P1/P2)	bi	419	1917	fig|712710.32.peg.1917	92.74	LSU ribosomal protein L7/L12 (P1/P2)
Group 46	DNA-directed RNA polymerase subunit beta	BFO_1947	1	1829	1271	fig|203275.13.peg.1829	DNA-directed RNA polymerase beta subunit (EC 2.7.7.6)	bi	425	2669	fig|712710.34.peg.2669	92.6	DNA-directed RNA polymerase beta subunit (EC 2.7.7.6)	bi	76	476	fig|712710.30.peg.476	92.6	DNA-directed RNA polymerase beta subunit (EC 2.7.7.6)	bi	823	2718	fig|712710.31.peg.2718	92.6	DNA-directed RNA polymerase beta subunit (EC 2.7.7.6)	bi	852	2296	fig|712710.33.peg.2296	92.53	DNA-directed RNA polymerase beta subunit (EC 2.7.7.6)	bi	419	1916	fig|712710.32.peg.1916	92.68	DNA-directed RNA polymerase beta subunit (EC 2.7.7.6)
Group 33	50S ribosomal protein L13	BFO_2094	1	1966	166	fig|203275.13.peg.1966	LSU ribosomal protein L13p (L13Ae)	bi	407	1875	fig|712710.34.peg.1875	89.4	LSU ribosomal protein L13p (L13Ae)	bi	238	1904	fig|712710.30.peg.1904	89.4	LSU ribosomal protein L13p (L13Ae)	bi	601	1404	fig|712710.31.peg.1404	89.4	LSU ribosomal protein L13p (L13Ae)	-				0		bi	297	1110	fig|712710.32.peg.1110	89.4	LSU ribosomal protein L13p (L13Ae)
Group 7	30S ribosomal protein S9	BFO_2095	1	1967	129	fig|203275.13.peg.1967	SSU ribosomal protein S9p (S16e)	bi	407	1874	fig|712710.34.peg.1874	91.41	SSU ribosomal protein S9p (S16e)	bi	238	1903	fig|712710.30.peg.1903	91.41	SSU ribosomal protein S9p (S16e)	bi	601	1405	fig|712710.31.peg.1405	91.41	SSU ribosomal protein S9p (S16e)	-				0		bi	297	1109	fig|712710.32.peg.1109	91.41	SSU ribosomal protein S9p (S16e)
Group 51	30S ribosomal protein S2	BFO_2096	1	1968	287	fig|203275.13.peg.1968	SSU ribosomal protein S2p (SAe)	bi	407	1873	fig|712710.34.peg.1873	80.35	SSU ribosomal protein S2p (SAe)	bi	238	1902	fig|712710.30.peg.1902	80	SSU ribosomal protein S2p (SAe)	bi	601	1406	fig|712710.31.peg.1406	80.35	SSU ribosomal protein S2p (SAe)	-				0		bi	297	1108	fig|712710.32.peg.1108	80	SSU ribosomal protein S2p (SAe)
Group 60	GTPase ObgE	BFO_2151	1	2021	384	fig|203275.13.peg.2021	COG0536: GTP-binding protein Obg	bi	253	677	fig|712710.34.peg.677	82.35	COG0536: GTP-binding protein Obg	bi	132	953	fig|712710.30.peg.953	81.58	COG0536: GTP-binding protein Obg	bi	707	2030	fig|712710.31.peg.2030	81.84	COG0536: GTP-binding protein Obg	bi	742	1826	fig|712710.33.peg.1826	81.58	COG0536: GTP-binding protein Obg	bi	423	2050	fig|712710.32.peg.2050	81.05	COG0536: GTP-binding protein Obg
Group 57	membrane protease FtsH catalytic subunit	BFO_2507	1	2215	667	fig|203275.13.peg.2215	Cell division protein FtsH (EC 3.4.24.-)	bi	427	2710	fig|712710.34.peg.2710	85.76	Cell division protein FtsH (EC 3.4.24.-)	bi	194	1425	fig|712710.30.peg.1425	85.45	Cell division protein FtsH (EC 3.4.24.-)	bi	744	2290	fig|712710.31.peg.2290	85.76	Cell division protein FtsH (EC 3.4.24.-)	bi	263	731	fig|712710.33.peg.731	85.76	Cell division protein FtsH (EC 3.4.24.-)	bi	287	998	fig|712710.32.peg.998	85.45	Cell division protein FtsH (EC 3.4.24.-)
Group 41	50S ribosomal protein L20	BFO_2538	1	2241	116	fig|203275.13.peg.2241	LSU ribosomal protein L20p	bi	223	582	fig|712710.34.peg.582	97.39	LSU ribosomal protein L20p	bi	236	1854	fig|712710.30.peg.1854	97.39	LSU ribosomal protein L20p	bi	158	422	fig|712710.31.peg.422	97.39	LSU ribosomal protein L20p	bi	835	2219	fig|712710.33.peg.2219	97.39	LSU ribosomal protein L20p	bi	415	1854	fig|712710.32.peg.1854	97.39	LSU ribosomal protein L20p
Group 47	threonyl-tRNA synthetase	BFO_2541	1	2244	653	fig|203275.13.peg.2244	Threonyl-tRNA synthetase (EC 6.1.1.3)	bi	223	579	fig|712710.34.peg.579	88.04	Threonyl-tRNA synthetase (EC 6.1.1.3)	bi	236	1857	fig|712710.30.peg.1857	88.04	Threonyl-tRNA synthetase (EC 6.1.1.3)	bi	158	425	fig|712710.31.peg.425	88.04	Threonyl-tRNA synthetase (EC 6.1.1.3)	bi	835	2222	fig|712710.33.peg.2222	88.19	Threonyl-tRNA synthetase (EC 6.1.1.3)	bi	415	1851	fig|712710.32.peg.1851	88.04	Threonyl-tRNA synthetase (EC 6.1.1.3)
Group 20	aspartyl-tRNA synthetase	BFO_2694	1	2383	590	fig|203275.13.peg.2383	Aspartyl-tRNA synthetase (EC 6.1.1.12)	bi	421	2453	fig|712710.34.peg.2453	81.54	Aspartyl-tRNA synthetase (EC 6.1.1.12)	bi	223	1579	fig|712710.30.peg.1579	81.88	Aspartyl-tRNA synthetase (EC 6.1.1.12)	bi	733	2187	fig|712710.31.peg.2187	81.37	Aspartyl-tRNA synthetase (EC 6.1.1.12)	uni	891	2493	fig|712710.33.peg.2493	23.13	Asparaginyl-tRNA synthetase (EC 6.1.1.22)	bi	672	2387	fig|712710.32.peg.2387	84.8	Aspartyl-tRNA synthetase (EC 6.1.1.12)
Group 37	glutamyl-tRNA synthetase	BFO_2841	1	2522	571	fig|203275.13.peg.2522	Glutaminyl-tRNA synthetase (EC 6.1.1.18)	bi	420	2449	fig|712710.34.peg.2449	83.68	Glutaminyl-tRNA synthetase (EC 6.1.1.18)	bi	210	1485	fig|712710.30.peg.1485	83.86	Glutaminyl-tRNA synthetase (EC 6.1.1.18)	bi	836	3033	fig|712710.31.peg.3033	83.86	Glutaminyl-tRNA synthetase (EC 6.1.1.18)	bi	1482	3403	fig|712710.33.peg.3403	89.14	Glutaminyl-tRNA synthetase (EC 6.1.1.18)	bi	858	2616	fig|712710.32.peg.2616	87.44	Glutaminyl-tRNA synthetase (EC 6.1.1.18)
Group 52	DNA gyrase (type II topoisomerase), subunit A	BFO_2872	1	2552	856	fig|203275.13.peg.2552	DNA gyrase subunit A (EC 5.99.1.3)	bi	205	351	fig|712710.34.peg.351	88.77	DNA gyrase subunit A (EC 5.99.1.3)	bi	210	1492	fig|712710.30.peg.1492	90.04	DNA gyrase subunit A (EC 5.99.1.3)	bi	634	1589	fig|712710.31.peg.1589	89.67	DNA gyrase subunit A (EC 5.99.1.3)	bi	1127	2974	fig|712710.33.peg.2974	94.79	DNA gyrase subunit A (EC 5.99.1.3)	bi	1186	3227	fig|712710.32.peg.3227	89.67	DNA gyrase subunit A (EC 5.99.1.3)
Group 27	cell division protein (ftsY)	BFO_2888	1	2568	324	fig|203275.13.peg.2568	Signal recognition particle receptor protein FtsY (=alpha subunit) (TC 3.A.5.1.1)	bi	283	932	fig|712710.34.peg.932	90.65	Signal recognition particle receptor protein FtsY (=alpha subunit) (TC 3.A.5.1.1)	bi	246	2306	fig|712710.30.peg.2306	90.65	Signal recognition particle receptor protein FtsY (=alpha subunit) (TC 3.A.5.1.1)	bi	833	2904	fig|712710.31.peg.2904	90.65	Signal recognition particle receptor protein FtsY (=alpha subunit) (TC 3.A.5.1.1)	bi	1183	3039	fig|712710.33.peg.3039	93.84	Signal recognition particle receptor protein FtsY (=alpha subunit) (TC 3.A.5.1.1)	bi	317	1232	fig|712710.32.peg.1232	90.34	Signal recognition particle receptor protein FtsY (=alpha subunit) (TC 3.A.5.1.1)
Group 30	Signal Recognition Particle (SRP) component with 4.5S RNA (ffs)	BFO_3050	1	2724	443	fig|203275.13.peg.2724	Signal recognition particle, subunit Ffh SRP54 (TC 3.A.5.1.1)	bi	343	1332	fig|712710.34.peg.1332	89.59	Signal recognition particle, subunit Ffh SRP54 (TC 3.A.5.1.1)	bi	172	1299	fig|712710.30.peg.1299	89.37	Signal recognition particle, subunit Ffh SRP54 (TC 3.A.5.1.1)	bi	510	1055	fig|712710.31.peg.1055	89.82	Signal recognition particle, subunit Ffh SRP54 (TC 3.A.5.1.1)	bi	860	2334	fig|712710.33.peg.2334	89.82	Signal recognition particle, subunit Ffh SRP54 (TC 3.A.5.1.1)	bi	420	1970	fig|712710.32.peg.1970	89.82	Signal recognition particle, subunit Ffh SRP54 (TC 3.A.5.1.1)
Group 50	peptidyl-tRNA hydrolase	BFO_3088	1	2760	188	fig|203275.13.peg.2760	Peptidyl-tRNA hydrolase (EC 3.1.1.29)	bi	425	2599	fig|712710.34.peg.2599	75.81	Peptidyl-tRNA hydrolase (EC 3.1.1.29)	bi	144	1045	fig|712710.30.peg.1045	76.34	Peptidyl-tRNA hydrolase (EC 3.1.1.29)	bi	823	2642	fig|712710.31.peg.2642	75.81	Peptidyl-tRNA hydrolase (EC 3.1.1.29)	bi	251	659	fig|712710.33.peg.659	76.34	Peptidyl-tRNA hydrolase (EC 3.1.1.29)	-				0
Group 19	30S ribosomal protein S18	BFO_3361	1	2999	95	fig|203275.13.peg.2999	SSU ribosomal protein S18p @ SSU ribosomal protein S18p, zinc-independent	bi	421	2464	fig|712710.34.peg.2464	89.58	SSU ribosomal protein S18p @ SSU ribosomal protein S18p, zinc-independent	bi	223	1566	fig|712710.30.peg.1566	89.58	SSU ribosomal protein S18p @ SSU ribosomal protein S18p, zinc-independent	bi	719	2080	fig|712710.31.peg.2080	89.58	SSU ribosomal protein S18p @ SSU ribosomal protein S18p, zinc-independent	bi	1391	3294	fig|712710.33.peg.3294	91.11	SSU ribosomal protein S18p @ SSU ribosomal protein S18p, zinc-independent	bi	416	1886	fig|712710.32.peg.1886	89.58	SSU ribosomal protein S18p @ SSU ribosomal protein S18p, zinc-independent
Group 40	50S ribosomal protein L19	BFO_0003	1	3	119	fig|203275.13.peg.3	LSU ribosomal protein L19p	bi	418	2335	fig|712710.34.peg.2335	90.35	LSU ribosomal protein L19p	bi	225	1687	fig|712710.30.peg.1687	91.23	LSU ribosomal protein L19p	bi	834	2967	fig|712710.31.peg.2967	91.23	LSU ribosomal protein L19p	bi	257	676	fig|712710.33.peg.676	91.23	LSU ribosomal protein L19p	bi	26	96	fig|712710.32.peg.96	91.23	LSU ribosomal protein L19p
Group 45	50S ribosomal protein L9	BFO_3362	1	3000	149	fig|203275.13.peg.3000	LSU ribosomal protein L9p	bi	421	2463	fig|712710.34.peg.2463	85.23	LSU ribosomal protein L9p	bi	223	1567	fig|712710.30.peg.1567	85.23	LSU ribosomal protein L9p	bi	719	2079	fig|712710.31.peg.2079	85.23	LSU ribosomal protein L9p	bi	1391	3293	fig|712710.33.peg.3293	84.56	LSU ribosomal protein L9p	bi	416	1885	fig|712710.32.peg.1885	85.23	LSU ribosomal protein L9p
Group 49	GTP-binding protein Era	BFO_0484	1	450	298	fig|203275.13.peg.450	GTP-binding protein Era	bi	428	2731	fig|712710.34.peg.2731	85.52	GTP-binding protein Era	bi	242	2070	fig|712710.30.peg.2070	85.52	GTP-binding protein Era	bi	841	3215	fig|712710.31.peg.3215	85.52	GTP-binding protein Era	bi	722	1698	fig|712710.33.peg.1698	85.52	GTP-binding protein Era	bi	422	2014	fig|712710.32.peg.2014	85.52	GTP-binding protein Era
Group 58	putative DNA-binding/iron metalloprotein/AP endonuclease	BFO_0842	1	789	343	fig|203275.13.peg.789	YgjD/Kae1/Qri7 family, required for threonylcarbamoyladenosine (t(6)A) formation in tRNA	bi	161	206	fig|712710.34.peg.206	87.83	YgjD/Kae1/Qri7 family, required for threonylcarbamoyladenosine (t(6)A) formation in tRNA	bi	189	1364	fig|712710.30.peg.1364	87.24	YgjD/Kae1/Qri7 family, required for threonylcarbamoyladenosine (t(6)A) formation in tRNA	bi	832	2897	fig|712710.31.peg.2897	87.24	YgjD/Kae1/Qri7 family, required for threonylcarbamoyladenosine (t(6)A) formation in tRNA	-				0		bi	424	2091	fig|712710.32.peg.2091	87.54	YgjD/Kae1/Qri7 family, required for threonylcarbamoyladenosine (t(6)A) formation in tRNA
Group 62	hypothetical protein SAUSA300_2005	BFO_0924	1	861	141	fig|203275.13.peg.861	ATPase YjeE, predicted to have essential role in cell wall biosynthesis	bi	425	2643	fig|712710.34.peg.2643	62.5	ATPase YjeE, predicted to have essential role in cell wall biosynthesis	bi	76	451	fig|712710.30.peg.451	61.76	ATPase YjeE, predicted to have essential role in cell wall biosynthesis	bi	823	2691	fig|712710.31.peg.2691	62.5	ATPase YjeE, predicted to have essential role in cell wall biosynthesis	bi	358	1045	fig|712710.33.peg.1045	61.76	ATPase YjeE, predicted to have essential role in cell wall biosynthesis	bi	276	859	fig|712710.32.peg.859	61.76	ATPase YjeE, predicted to have essential role in cell wall biosynthesis

## Sheet: S3
S3: Genes in metabolic pathways that are present in T.forsythia not BU063 or vice versa.
Gene ID (IMG)	Locus Tag	Pathway/System	Genome	Gene Product Name	IMG Genome	Start Coord	End Coord	Strand	IMG Scaffold ID	Scaffold External Accession	Scaffold Name	COG	Pfam	Tigrfam	Enzyme	KO	IMG Term
2512370563	BFO_1625	Glutamate biosynthesis	T. forsythia	glutaminase A	Tannerella forsythensis ATCC 43037	1728873	1729799	+	2512205689	NC_016610	Tannerella forsythensis ATCC 43037 : NC_016610	COG2066===Glutaminase	pfam04960===Glutaminase	TIGR03814===glutaminase A	EC:3.5.1.2===Glutaminase.	KO:K01425===glsA, GLS===glutaminase [EC:3.5.1.2]	196===L-glutaminase (EC 3.5.1.2)
2512370750	BFO_1812	Arginine synthesis	T. forsythia	putative acetylornithine transaminase	Tannerella forsythensis ATCC 43037	1930513	1931646	-	2512205689	NC_016610	Tannerella forsythensis ATCC 43037 : NC_016610	COG4992===Ornithine/acetylornithine aminotransferase	pfam00202===Aminotran_3		EC:2.6.1.11===Acetylornithine transaminase.	KO:K00818===E2.6.1.11, argD===acetylornithine aminotransferase [EC:2.6.1.11]
2512370751	BFO_1813	Arginine synthesis	T. forsythia	N-acetyl-gamma-glutamyl-phosphate reductase	Tannerella forsythensis ATCC 43037	1931679	1932653	-	2512205689	NC_016610	Tannerella forsythensis ATCC 43037 : NC_016610	COG0002===Acetylglutamate semialdehyde dehydrogenase	pfam02774===Semialdhyde_dhC<<>>pfam01118===Semialdhyde_dh	TIGR01850===N-acetyl-gamma-glutamyl-phosphate reductase, common form	EC:1.2.1.38===N-acetyl-gamma-glutamyl-phosphate reductase.	KO:K00145===argC===N-acetyl-gamma-glutamyl-phosphate reductase [EC:1.2.1.38]	429===N-acetyl-gamma-glutamyl-phosphate reductase (EC 1.2.1.38)
2512370752	BFO_1814	Arginine synthesis	T. forsythia	putative argininosuccinate synthase	Tannerella forsythensis ATCC 43037	1932650	1933897	-	2512205689	NC_016610	Tannerella forsythensis ATCC 43037 : NC_016610	COG0137===Argininosuccinate synthase	pfam00764===Arginosuc_synth	TIGR00032===argininosuccinate synthase	EC:6.3.4.5===Argininosuccinate synthase.	KO:K01940===E6.3.4.5, argG===argininosuccinate synthase [EC:6.3.4.5]	434===argininosuccinate synthase (EC 6.3.4.5)
2512370753	BFO_1815	Arginine synthesis	T. forsythia	hypothetical protein	Tannerella forsythensis ATCC 43037	1933920	1934570	-	2512205689	NC_016610	Tannerella forsythensis ATCC 43037 : NC_016610		pfam13508===Acetyltransf_7
2512370754	BFO_1816	Arginine synthesis	T. forsythia	arginine repressor	Tannerella forsythensis ATCC 43037	1934567	1935076	-	2512205689	NC_016610	Tannerella forsythensis ATCC 43037 : NC_016610	COG1438===Arginine repressor	pfam01316===Arg_repressor<<>>pfam02863===Arg_repressor_C	TIGR01529===arginine repressor		KO:K03402===argR, ahrC===transcriptional regulator of arginine metabolism	2260===transcriptional regulator, ArgR family
2512370889	BFO_1951	1,4-dihydroxy-2-naphthoate biosynthesis	T. forsythia	isochorismate synthase	Tannerella forsythensis ATCC 43037	2076410	2077603	+	2512205689	NC_016610	Tannerella forsythensis ATCC 43037 : NC_016610	COG1169===Isochorismate synthase	pfam00425===Chorismate_bind	TIGR00543===isochorismate synthases	EC:5.4.4.2===Isochorismate synthase.	KO:K02361===entC===isochorismate synthase [EC:5.4.4.2]	1731===isochorismate synthase (EC 5.4.4.2)
2512370890	BFO_1952	1,4-dihydroxy-2-naphthoate biosynthesis	T. forsythia	2-oxoglutarate synthase subunit, 2-oxoacid-ferredoxin oxidoreductase subunit B	Tannerella forsythensis ATCC 43037	2077603	2079336	+	2512205689	NC_016610	Tannerella forsythensis ATCC 43037 : NC_016610	COG1165===2-succinyl-6-hydroxy-2,4-cyclohexadiene-1-carboxylate synthase	pfam02776===TPP_enzyme_N	TIGR00173===2-succinyl-5-enolpyruvyl-6-hydroxy-3-cyclohexene-1-carboxylic-acid synthase	EC:2.2.1.9===2-succinyl-5-enolpyruvyl-6-hydroxy-3-cyclohexene-1-carboxylic-acid synthase.	KO:K02551===menD===2-succinyl-5-enolpyruvyl-6-hydroxy-3-cyclohexene-1-carboxylate synthase [EC:2.2.1.9]
2512370891	BFO_1953	1,4-dihydroxy-2-naphthoate biosynthesis	T. forsythia	naphthoate synthase	Tannerella forsythensis ATCC 43037	2079355	2080179	+	2512205689	NC_016610	Tannerella forsythensis ATCC 43037 : NC_016610	COG0447===Dihydroxynaphthoic acid synthase	pfam00378===ECH	TIGR01929===naphthoate synthase (dihydroxynaphthoic acid synthetase)	EC:4.1.3.36===1,4-dihydroxy-2-naphthoyl-CoA synthase.	KO:K01661===menB===naphthoate synthase [EC:4.1.3.36]	1846===1,4-Dihydroxy-2-naphthoyl-CoA synthase (EC 4.1.3.36)
2512370892	BFO_1954	1,4-dihydroxy-2-naphthoate biosynthesis	T. forsythia	putative o-succinylbenzoate synthase	Tannerella forsythensis ATCC 43037	2080176	2081249	+	2512205689	NC_016610	Tannerella forsythensis ATCC 43037 : NC_016610	COG4948===L-alanine-DL-glutamate epimerase and related enzymes of enolase superfamily	pfam13378===MR_MLE_C<<>>pfam01188===MR_MLE	TIGR01927===o-succinylbenzoate synthase
2512370893	BFO_1955	1,4-dihydroxy-2-naphthoate biosynthesis	T. forsythia	O-succinylbenzoic acid--CoA ligase	Tannerella forsythensis ATCC 43037	2081273	2082322	+	2512205689	NC_016610	Tannerella forsythensis ATCC 43037 : NC_016610	COG0318===Acyl-CoA synthetases (AMP-forming)/AMP-acid ligases II	pfam00501===AMP-binding<<>>pfam13193===AMP-binding_C		EC:6.2.1.26===o-succinylbenzoate--CoA ligase.	KO:K01911===menE===O-succinylbenzoic acid--CoA ligase [EC:6.2.1.26]
2512371618	BFO_2826	1,4-dihydroxy-2-naphthoate biosynthesis	T. forsythia	acetylglutamate kinase	Tannerella forsythensis ATCC 43037	2855918	2856685	+	2512205689	NC_016610	Tannerella forsythensis ATCC 43037 : NC_016610	COG0548===Acetylglutamate kinase	pfam00696===AA_kinase	TIGR00761===acetylglutamate kinase	EC:2.7.2.8===Acetylglutamate kinase.	KO:K00930===argB===acetylglutamate kinase [EC:2.7.2.8]	427===N-acetylglutamate kinase (EC 2.7.2.8)
2512371985	BFO_3197	1,4-dihydroxy-2-naphthoate biosynthesis	T. forsythia	O-succinylbenzoic acid--CoA ligase	Tannerella forsythensis ATCC 43037	3242865	3243926	-	2512205689	NC_016610	Tannerella forsythensis ATCC 43037 : NC_016610	COG0318===Acyl-CoA synthetases (AMP-forming)/AMP-acid ligases II	pfam13193===AMP-binding_C<<>>pfam00501===AMP-binding		EC:6.2.1.26===o-succinylbenzoate--CoA ligase.	KO:K01911===menE===O-succinylbenzoic acid--CoA ligase [EC:6.2.1.26]
2512371986	BFO_3198	1,4-dihydroxy-2-naphthoate biosynthesis	T. forsythia	putative o-succinylbenzoate synthase	Tannerella forsythensis ATCC 43037	3243950	3245023	-	2512205689	NC_016610	Tannerella forsythensis ATCC 43037 : NC_016610	COG4948===L-alanine-DL-glutamate epimerase and related enzymes of enolase superfamily	pfam01188===MR_MLE<<>>pfam13378===MR_MLE_C	TIGR01927===o-succinylbenzoate synthase
2512371987	BFO_3199	1,4-dihydroxy-2-naphthoate biosynthesis	T. forsythia	naphthoate synthase	Tannerella forsythensis ATCC 43037	3245020	3245844	-	2512205689	NC_016610	Tannerella forsythensis ATCC 43037 : NC_016610	COG0447===Dihydroxynaphthoic acid synthase	pfam00378===ECH	TIGR01929===naphthoate synthase (dihydroxynaphthoic acid synthetase)	EC:4.1.3.36===1,4-dihydroxy-2-naphthoyl-CoA synthase.	KO:K01661===menB===naphthoate synthase [EC:4.1.3.36]	1846===1,4-Dihydroxy-2-naphthoyl-CoA synthase (EC 4.1.3.36)
2512371988	BFO_3200	1,4-dihydroxy-2-naphthoate biosynthesis	T. forsythia	2-oxoglutarate synthase subunit, 2-oxoacid-ferredoxin oxidoreductase subunit B	Tannerella forsythensis ATCC 43037	3245863	3247596	-	2512205689	NC_016610	Tannerella forsythensis ATCC 43037 : NC_016610	COG1165===2-succinyl-6-hydroxy-2,4-cyclohexadiene-1-carboxylate synthase	pfam02776===TPP_enzyme_N	TIGR00173===2-succinyl-5-enolpyruvyl-6-hydroxy-3-cyclohexene-1-carboxylic-acid synthase	EC:2.2.1.9===2-succinyl-5-enolpyruvyl-6-hydroxy-3-cyclohexene-1-carboxylic-acid synthase.	KO:K02551===menD===2-succinyl-5-enolpyruvyl-6-hydroxy-3-cyclohexene-1-carboxylate synthase [EC:2.2.1.9]	1732===2-succinyl-5-enolpyruvyl-6-hydroxy-3-cyclohexene-1-carboxylate synthase (EC 2.2.1.9)
2512371989	BFO_3201	1,4-dihydroxy-2-naphthoate biosynthesis	T. forsythia	isochorismate synthase	Tannerella forsythensis ATCC 43037	3247596	3248747	-	2512205689	NC_016610	Tannerella forsythensis ATCC 43037 : NC_016610	COG1169===Isochorismate synthase	pfam00425===Chorismate_bind	TIGR00543===isochorismate synthases	EC:5.4.4.2===Isochorismate synthase.	KO:K02361===entC===isochorismate synthase [EC:5.4.4.2]	1731===isochorismate synthase (EC 5.4.4.2)
2523286993	TanB2Draft_00457	NAM biosynthesis	BU063 - cell 2	UDP-N-acetylglucosamine 1-carboxyvinyltransferase (EC 2.5.1.7)	Tannerella sp. oral taxon 286 BU063 (CB5)	35071	36378	-	2523234901	TanB2Draft_NODE_340_len_58212_cov_40_5266.310	Tannerella sp. oral taxon 286 BU063 (CB5) : TanB2Draft_NODE_340_len_58212_cov_40_5266.310	COG0766===UDP-N-acetylglucosamine enolpyruvyl transferase	pfam00275===EPSP_synthase	TIGR01072===UDP-N-acetylglucosamine 1-carboxyvinyltransferase	EC:2.5.1.7===UDP-N-acetylglucosamine 1-carboxyvinyltransferase.	KO:K00790===murA===UDP-N-acetylglucosamine 1-carboxyvinyltransferase [EC:2.5.1.7]	636===UDP-N-acetylglucosamine 1-carboxyvinyltransferase (EC 2.5.1.7)
2523287609	TanB2Draft_01075	Tryptophan biosynthesis	BU063 - cell 2	Anthranilate/para-aminobenzoate synthases component I	Tannerella sp. oral taxon 286 BU063 (CB5)	237	1655	+	2523234981	TanB2Draft_NODE_452_len_1854_cov_463_067.390	Tannerella sp. oral taxon 286 BU063 (CB5) : TanB2Draft_NODE_452_len_1854_cov_463_067.390	COG0147===Anthranilate/para-aminobenzoate synthases component I	pfam04715===Anth_synt_I_N<<>>pfam00425===Chorismate_bind		EC:4.1.3.27===Anthranilate synthase.	KO:K01657===trpE===anthranilate synthase component I [EC:4.1.3.27]
2523287611	TanB2Draft_01077	Tryptophan biosynthesis	BU063 - cell 2	Anthranilate/para-aminobenzoate synthases component I	Tannerella sp. oral taxon 286 BU063 (CB5)	195	1613	+	2523234982	TanB2Draft_NODE_453_len_1812_cov_676_431.391	Tannerella sp. oral taxon 286 BU063 (CB5) : TanB2Draft_NODE_453_len_1812_cov_676_431.391	COG0147===Anthranilate/para-aminobenzoate synthases component I	pfam04715===Anth_synt_I_N<<>>pfam00425===Chorismate_bind		EC:4.1.3.27===Anthranilate synthase.	KO:K01657===trpE===anthranilate synthase component I [EC:4.1.3.27]
2523288385	TanB2Draft_01846	Glutamine biosynthesis	BU063 - cell 2	L-glutamine synthetase (EC 6.3.1.2)	Tannerella sp. oral taxon 286 BU063 (CB5)	8600	10111	-	2523235093	TanB2Draft_NODE_569_len_50463_cov_274_521.503	Tannerella sp. oral taxon 286 BU063 (CB5) : TanB2Draft_NODE_569_len_50463_cov_274_521.503	COG0174===Glutamine synthetase	pfam03951===Gln-synt_N<<>>pfam00120===Gln-synt_C		EC:6.3.1.2===Glutamate--ammonia ligase.	KO:K01915===glnA===glutamine synthetase [EC:6.3.1.2]	195===L-glutamine synthetase (EC 6.3.1.2)
2523288442	TanB2Draft_01903	Tryptophan biosynthesis	BU063 - cell 2	tryptophan synthase, alpha chain (EC 4.2.1.20)	Tannerella sp. oral taxon 286 BU063 (CB5)	4446	5243	-	2523235098	TanB2Draft_NODE_576_len_9132_cov_232_918.508	Tannerella sp. oral taxon 286 BU063 (CB5) : TanB2Draft_NODE_576_len_9132_cov_232_918.508	COG0159===Tryptophan synthase alpha chain	pfam00290===Trp_syntA	TIGR00262===tryptophan synthase, alpha subunit	EC:4.2.1.20===Tryptophan synthase.	KO:K01695===trpA===tryptophan synthase alpha chain [EC:4.2.1.20]	362===tryptophan synthase, alpha chain (EC 4.2.1.20)
2523288443	TanB2Draft_01904	Tryptophan biosynthesis	BU063 - cell 2	phosphoribosylanthranilate isomerase (EC 5.3.1.24)	Tannerella sp. oral taxon 286 BU063 (CB5)	5490	6161	-	2523235098	TanB2Draft_NODE_576_len_9132_cov_232_918.508	Tannerella sp. oral taxon 286 BU063 (CB5) : TanB2Draft_NODE_576_len_9132_cov_232_918.508	COG0135===Phosphoribosylanthranilate isomerase	pfam00697===PRAI		EC:5.3.1.24===Phosphoribosylanthranilate isomerase.	KO:K01817===trpF===phosphoribosylanthranilate isomerase [EC:5.3.1.24]	360===phosphoribosylanthranilate isomerase (EC 5.3.1.24)
2523288444	TanB2Draft_01905	Tryptophan biosynthesis	BU063 - cell 2	indole-3-glycerol phosphate synthase (EC 4.1.1.48)	Tannerella sp. oral taxon 286 BU063 (CB5)	6158	6976	-	2523235098	TanB2Draft_NODE_576_len_9132_cov_232_918.508	Tannerella sp. oral taxon 286 BU063 (CB5) : TanB2Draft_NODE_576_len_9132_cov_232_918.508	COG0134===Indole-3-glycerol phosphate synthase	pfam00218===IGPS		EC:4.1.1.48===Indole-3-glycerol-phosphate synthase.	KO:K01609===trpC===indole-3-glycerol phosphate synthase [EC:4.1.1.48]	361===indole-3-glycerol phosphate synthase (EC 4.1.1.48)
2523288445	TanB2Draft_01906	Tryptophan biosynthesis	BU063 - cell 2	anthranilate phosphoribosyltransferase	Tannerella sp. oral taxon 286 BU063 (CB5)	7145	8143	-	2523235098	TanB2Draft_NODE_576_len_9132_cov_232_918.508	Tannerella sp. oral taxon 286 BU063 (CB5) : TanB2Draft_NODE_576_len_9132_cov_232_918.508	COG0547===Anthranilate phosphoribosyltransferase	pfam00591===Glycos_transf_3<<>>pfam02885===Glycos_trans_3N	TIGR01245===anthranilate phosphoribosyltransferase	EC:2.4.2.18===Anthranilate phosphoribosyltransferase.	KO:K00766===trpD===anthranilate phosphoribosyltransferase [EC:2.4.2.18]
2523288446	TanB2Draft_01907	Tryptophan biosynthesis	BU063 - cell 2	glutamine amidotransferase of anthranilate synthase or aminodeoxychorismate synthase	Tannerella sp. oral taxon 286 BU063 (CB5)	8266	8838	-	2523235098	TanB2Draft_NODE_576_len_9132_cov_232_918.508	Tannerella sp. oral taxon 286 BU063 (CB5) : TanB2Draft_NODE_576_len_9132_cov_232_918.508	COG0512===Anthranilate/para-aminobenzoate synthases component II	pfam00117===GATase	TIGR00566===glutamine amidotransferase of anthranilate synthase or aminodeoxychorismate synthase	EC:4.1.3.27===Anthranilate synthase.	KO:K01658===trpG===anthranilate synthase component II [EC:4.1.3.27]
2523288703	TanB2Draft_02164	Branched Chain AA biosynthesis	BU063 - cell 2	branched chain amino acid aminotransferase apoenzyme (EC 2.6.1.42)	Tannerella sp. oral taxon 286 BU063 (CB5)	23671	24690	+	2523235107	TanB2Draft_NODE_586_len_45259_cov_48_6404.517	Tannerella sp. oral taxon 286 BU063 (CB5) : TanB2Draft_NODE_586_len_45259_cov_48_6404.517	COG0115===Branched-chain amino acid aminotransferase/4-amino-4-deoxychorismate lyase	pfam01063===Aminotran_4	TIGR01123===branched-chain amino acid aminotransferase, group II	EC:2.6.1.42===Branched-chain-amino-acid transaminase.	KO:K00826===E2.6.1.42, ilvE===branched-chain amino acid aminotransferase [EC:2.6.1.42]	317===branched chain amino acid aminotransferase apoenzyme (EC 2.6.1.42)
2523288727	TanB2Draft_02188	Nitrate Reduction	BU063 - cell 2	nitric oxide reductase, NorZ apoprotein	Tannerella sp. oral taxon 286 BU063 (CB5)	552	2774	-	2523235111	TanB2Draft_NODE_591_len_186544_cov_110_385.521	Tannerella sp. oral taxon 286 BU063 (CB5) : TanB2Draft_NODE_591_len_186544_cov_110_385.521	COG3256===Nitric oxide reductase large subunit	pfam00115===COX1		EC:1.7.2.5===Nitric-oxide reductase (cytochrome c).	KO:K04561===norB===nitric oxide reductase subunit B [EC:1.7.2.5]	6125===nitric oxide reductase, NorZ apoprotein
2523288826	TanB2Draft_02378	Cysteine biosynthesis	BU063 - cell 2	cysteine synthase (EC 2.5.1.47)	Tannerella sp. oral taxon 286 BU063 (CB5)	15187	16134	-	2523235112	TanB2Draft_NODE_593_len_63246_cov_122_28.522	Tannerella sp. oral taxon 286 BU063 (CB5) : TanB2Draft_NODE_593_len_63246_cov_122_28.522	COG0031===Cysteine synthase	pfam00291===PALP	TIGR01136===cysteine synthase<<>>TIGR01139===cysteine synthase A	EC:2.5.1.47===Cysteine synthase.	KO:K01738===cysK===cysteine synthase A [EC:2.5.1.47]	300===cysteine synthase (EC 2.5.1.47)
2523288878	TanB2Draft_02430	Cysteine biosynthesis	BU063 - cell 2	cysteine synthase (EC 2.5.1.47)	Tannerella sp. oral taxon 286 BU063 (CB5)	20314	21240	-	2523235113	TanB2Draft_NODE_594_len_62617_cov_92_896.523	Tannerella sp. oral taxon 286 BU063 (CB5) : TanB2Draft_NODE_594_len_62617_cov_92_896.523	COG0031===Cysteine synthase	pfam00291===PALP	TIGR01136===cysteine synthase<<>>TIGR01139===cysteine synthase A	EC:2.5.1.47===Cysteine synthase.	KO:K01738===cysK===cysteine synthase A [EC:2.5.1.47]	300===cysteine synthase (EC 2.5.1.47)
2523288879	TanB2Draft_02431	Cysteine biosynthesis	BU063 - cell 2	Serine acetyltransferase	Tannerella sp. oral taxon 286 BU063 (CB5)	21243	22064	-	2523235113	TanB2Draft_NODE_594_len_62617_cov_92_896.523	Tannerella sp. oral taxon 286 BU063 (CB5) : TanB2Draft_NODE_594_len_62617_cov_92_896.523	COG1045===Serine acetyltransferase	pfam00132===Hexapep	TIGR01172===serine O-acetyltransferase	EC:2.3.1.30===Serine O-acetyltransferase.	KO:K00640===cysE===serine O-acetyltransferase [EC:2.3.1.30]
2523288952	TanB2Draft_02505	NAM biosynthesis	BU063 - cell 2	UDP-N-acetylmuramate dehydrogenase (EC 1.1.1.158)	Tannerella sp. oral taxon 286 BU063 (CB5)	38445	39458	+	2523235114	TanB2Draft_NODE_595_len_125687_cov_126_708.524	Tannerella sp. oral taxon 286 BU063 (CB5) : TanB2Draft_NODE_595_len_125687_cov_126_708.524	COG0812===UDP-N-acetylmuramate dehydrogenase	pfam01565===FAD_binding_4<<>>pfam02873===MurB_C	TIGR00179===UDP-N-acetylenolpyruvoylglucosamine reductase	EC:1.1.1.158===UDP-N-acetylmuramate dehydrogenase.	KO:K00075===murB===UDP-N-acetylmuramate dehydrogenase [EC:1.1.1.158]	637===UDP-N-acetylmuramate dehydrogenase (EC 1.1.1.158)
2523289133	TanB2Draft_02687	Tryptophan biosynthesis	BU063 - cell 2	tryptophan synthase, beta subunit	Tannerella sp. oral taxon 286 BU063 (CB5)	140	1333	-	2523235119	TanB2Draft_NODE_600_len_207881_cov_95_5606.529	Tannerella sp. oral taxon 286 BU063 (CB5) : TanB2Draft_NODE_600_len_207881_cov_95_5606.529	COG0133===Tryptophan synthase beta chain	pfam00291===PALP	TIGR00263===tryptophan synthase, beta subunit	EC:4.2.1.20===Tryptophan synthase.	KO:K01696===trpB===tryptophan synthase beta chain [EC:4.2.1.20]
2523289245	TanB2Draft_02799	Branched Chain AA biosynthesis	BU063 - cell 2	ketol-acid reductoisomerase (EC 1.1.1.86)	Tannerella sp. oral taxon 286 BU063 (CB5)	129643	130872	-	2523235119	TanB2Draft_NODE_600_len_207881_cov_95_5606.529	Tannerella sp. oral taxon 286 BU063 (CB5) : TanB2Draft_NODE_600_len_207881_cov_95_5606.529	COG0059===Ketol-acid reductoisomerase	pfam07991===IlvN<<>>pfam01450===IlvC	TIGR00465===ketol-acid reductoisomerase	EC:1.1.1.86===Ketol-acid reductoisomerase.	KO:K00053===ilvC===ketol-acid reductoisomerase [EC:1.1.1.86]	315===ketol-acid reductoisomerase (EC 1.1.1.86)
2523289247	TanB2Draft_02801	Branched Chain AA biosynthesis	BU063 - cell 2	acetolactate synthase, small subunit (EC 2.2.1.6)	Tannerella sp. oral taxon 286 BU063 (CB5)	131833	132426	-	2523235119	TanB2Draft_NODE_600_len_207881_cov_95_5606.529	Tannerella sp. oral taxon 286 BU063 (CB5) : TanB2Draft_NODE_600_len_207881_cov_95_5606.529	COG0440===Acetolactate synthase, small (regulatory) subunit	pfam10369===ALS_ss_C<<>>pfam13710===ACT_5	TIGR00119===acetolactate synthase, small subunit	EC:2.2.1.6===Acetolactate synthase.	KO:K01653===E2.2.1.6S, ilvH, ilvN===acetolactate synthase I/III small subunit [EC:2.2.1.6]	314===acetolactate synthase, small subunit (EC 2.2.1.6)
2523289248	TanB2Draft_02802	Branched Chain AA biosynthesis	BU063 - cell 2	acetolactate synthase, large subunit (EC 2.2.1.6)	Tannerella sp. oral taxon 286 BU063 (CB5)	132430	134124	-	2523235119	TanB2Draft_NODE_600_len_207881_cov_95_5606.529	Tannerella sp. oral taxon 286 BU063 (CB5) : TanB2Draft_NODE_600_len_207881_cov_95_5606.529	COG0028===Thiamine pyrophosphate-requiring enzymes [acetolactate synthase, pyruvate dehydrogenase (cytochrome), glyoxylate carboligase, phosphonopyruvate decarboxylase]	pfam02776===TPP_enzyme_N<<>>pfam02775===TPP_enzyme_C<<>>pfam00205===TPP_enzyme_M	TIGR00118===acetolactate synthase, large subunit, biosynthetic type	EC:2.2.1.6===Acetolactate synthase.	KO:K01652===E2.2.1.6L, ilvB, ilvG, ilvI===acetolactate synthase I/II/III large subunit [EC:2.2.1.6]	312===acetolactate synthase, large subunit (EC 2.2.1.6)
2523289249	TanB2Draft_02803	Branched Chain AA biosynthesis	BU063 - cell 2	dihydroxyacid dehydratase (EC 4.2.1.9)	Tannerella sp. oral taxon 286 BU063 (CB5)	134174	135955	-	2523235119	TanB2Draft_NODE_600_len_207881_cov_95_5606.529	Tannerella sp. oral taxon 286 BU063 (CB5) : TanB2Draft_NODE_600_len_207881_cov_95_5606.529	COG0129===Dihydroxyacid dehydratase/phosphogluconate dehydratase	pfam00920===ILVD_EDD	TIGR00110===dihydroxy-acid dehydratase	EC:4.2.1.9===Dihydroxy-acid dehydratase.	KO:K01687===ilvD===dihydroxy-acid dehydratase [EC:4.2.1.9]	316===dihydroxyacid dehydratase (EC 4.2.1.9)
2523289408	TanB2Draft_02962	Nitrate Reduction	BU063 - cell 2	cytochrome c nitrate reductase, small subunit	Tannerella sp. oral taxon 286 BU063 (CB5)	5479	6072	+	2523235124	TanB2Draft_NODE_608_len_61462_cov_22_3683.537	Tannerella sp. oral taxon 286 BU063 (CB5) : TanB2Draft_NODE_608_len_61462_cov_22_3683.537	COG3005===Nitrate/TMAO reductases, membrane-bound tetraheme cytochrome c subunit	pfam03264===Cytochrom_NNT	TIGR03153===cytochrome c nitrate reductase, small subunit		KO:K15876===nrfH===cytochrome c-type protein
2523289409	TanB2Draft_02963	Nitrate Reduction	BU063 - cell 2	respiratory nitrite reductase (cytochrome; ammonia-forming) precursor (EC 1.7.2.2)	Tannerella sp. oral taxon 286 BU063 (CB5)	6167	7684	+	2523235124	TanB2Draft_NODE_608_len_61462_cov_22_3683.537	Tannerella sp. oral taxon 286 BU063 (CB5) : TanB2Draft_NODE_608_len_61462_cov_22_3683.537	COG3303===Formate-dependent nitrite reductase, periplasmic cytochrome c552 subunit	pfam02335===Cytochrom_C552		EC:1.7.2.2===Nitrite reductase (cytochrome; ammonia-forming).	KO:K03385===nrfA===cytochrome c-552 [EC:1.7.2.2]	3020===respiratory nitrite reductase (cytochrome; ammonia-forming) precursor (EC 1.7.2.2)
2523289410	TanB2Draft_02964	Nitrate Reduction	BU063 - cell 2	respiratory nitrite reductase specific cytochrome c biogenesis protein NrfL	Tannerella sp. oral taxon 286 BU063 (CB5)	7709	8941	+	2523235124	TanB2Draft_NODE_608_len_61462_cov_22_3683.537	Tannerella sp. oral taxon 286 BU063 (CB5) : TanB2Draft_NODE_608_len_61462_cov_22_3683.537	COG1333===ResB protein required for cytochrome c biosynthesis	pfam05140===ResB				3274===respiratory nitrite reductase specific cytochrome c biogenesis protein NrfL<<>>3273===respiratory nitrite reductase specific cytochrome c biogenesis protein NrfK
2523289411	TanB2Draft_02965	Nitrate Reduction	BU063 - cell 2	ABC-type transport system involved in cytochrome c biogenesis, permease component	Tannerella sp. oral taxon 286 BU063 (CB5)	9005	9793	+	2523235124	TanB2Draft_NODE_608_len_61462_cov_22_3683.537	Tannerella sp. oral taxon 286 BU063 (CB5) : TanB2Draft_NODE_608_len_61462_cov_22_3683.537	COG0755===ABC-type transport system involved in cytochrome c biogenesis, permease component	pfam01578===Cytochrom_C_asm
2523293477	TanCB8Draft_00584	Glutamine biosynthesis	BU063 - cell 5	L-glutamine synthetase (EC 6.3.1.2)	Tannerella sp. oral taxon 286 BU063 (CB8)	373	1884	-	2523236994	TanCB8Draft_NODE_926_len_4350_cov_2_97938.513	Tannerella sp. oral taxon 286 BU063 (CB8) : TanCB8Draft_NODE_926_len_4350_cov_2_97938.513	COG0174===Glutamine synthetase	pfam00120===Gln-synt_C<<>>pfam03951===Gln-synt_N		EC:6.3.1.2===Glutamate--ammonia ligase.	KO:K01915===glnA===glutamine synthetase [EC:6.3.1.2]	195===L-glutamine synthetase (EC 6.3.1.2)
2523293666	TanCB8Draft_00773	Cysteine biosynthesis	BU063 - cell 5	cysteine synthase (EC 2.5.1.47)	Tannerella sp. oral taxon 286 BU063 (CB8)	389	1336	-	2523237017	TanCB8Draft_NODE_985_len_7751_cov_122_951.537	Tannerella sp. oral taxon 286 BU063 (CB8) : TanCB8Draft_NODE_985_len_7751_cov_122_951.537	COG0031===Cysteine synthase	pfam00291===PALP	TIGR01136===cysteine synthase<<>>TIGR01139===cysteine synthase A	EC:2.5.1.47===Cysteine synthase.	KO:K01738===cysK===cysteine synthase A [EC:2.5.1.47]	300===cysteine synthase (EC 2.5.1.47)
2523293747	TanCB8Draft_00854	Branched Chain AA biosynthesis	BU063 - cell 5	branched chain amino acid aminotransferase apoenzyme (EC 2.6.1.42)	Tannerella sp. oral taxon 286 BU063 (CB8)	23674	24693	-	2523237031	TanCB8Draft_NODE_1002_len_24998_cov_45_8753.551	Tannerella sp. oral taxon 286 BU063 (CB8) : TanCB8Draft_NODE_1002_len_24998_cov_45_8753.551	COG0115===Branched-chain amino acid aminotransferase/4-amino-4-deoxychorismate lyase	pfam01063===Aminotran_4	TIGR01123===branched-chain amino acid aminotransferase, group II	EC:2.6.1.42===Branched-chain-amino-acid transaminase.	KO:K00826===E2.6.1.42, ilvE===branched-chain amino acid aminotransferase [EC:2.6.1.42]	317===branched chain amino acid aminotransferase apoenzyme (EC 2.6.1.42)
2523294083	TanCB8Draft_01190	Cysteine biosynthesis	BU063 - cell 5	cysteine synthase (EC 2.5.1.47)	Tannerella sp. oral taxon 286 BU063 (CB8)	10551	11477	-	2523237088	TanCB8Draft_NODE_1478_len_47183_cov_79_725.609	Tannerella sp. oral taxon 286 BU063 (CB8) : TanCB8Draft_NODE_1478_len_47183_cov_79_725.609	COG0031===Cysteine synthase	pfam00291===PALP	TIGR01139===cysteine synthase A<<>>TIGR01136===cysteine synthase	EC:2.5.1.47===Cysteine synthase.	KO:K01738===cysK===cysteine synthase A [EC:2.5.1.47]	300===cysteine synthase (EC 2.5.1.47)
2523294084	TanCB8Draft_01191	Cysteine biosynthesis	BU063 - cell 5	Serine acetyltransferase	Tannerella sp. oral taxon 286 BU063 (CB8)	11480	12301	-	2523237088	TanCB8Draft_NODE_1478_len_47183_cov_79_725.609	Tannerella sp. oral taxon 286 BU063 (CB8) : TanCB8Draft_NODE_1478_len_47183_cov_79_725.609	COG1045===Serine acetyltransferase	pfam00132===Hexapep	TIGR01172===serine O-acetyltransferase	EC:2.3.1.30===Serine O-acetyltransferase.	KO:K00640===cysE===serine O-acetyltransferase [EC:2.3.1.30]
2523294438	TanCB8Draft_01547	NAM biosynthesis	BU063 - cell 5	UDP-N-acetylglucosamine 1-carboxyvinyltransferase (EC 2.5.1.7)	Tannerella sp. oral taxon 286 BU063 (CB8)	57134	58441	+	2523237121	TanCB8Draft_NODE_1524_len_77881_cov_166_34.642	Tannerella sp. oral taxon 286 BU063 (CB8) : TanCB8Draft_NODE_1524_len_77881_cov_166_34.642	COG0766===UDP-N-acetylglucosamine enolpyruvyl transferase	pfam00275===EPSP_synthase	TIGR01072===UDP-N-acetylglucosamine 1-carboxyvinyltransferase	EC:2.5.1.7===UDP-N-acetylglucosamine 1-carboxyvinyltransferase.	KO:K00790===murA===UDP-N-acetylglucosamine 1-carboxyvinyltransferase [EC:2.5.1.7]	636===UDP-N-acetylglucosamine 1-carboxyvinyltransferase (EC 2.5.1.7)
2523294541	TanCB8Draft_01650	Nitrate Reduction	BU063 - cell 5	ABC-type transport system involved in cytochrome c biogenesis, permease component	Tannerella sp. oral taxon 286 BU063 (CB8)	8134	8922	-	2523237136	TanCB8Draft_NODE_1539_len_13778_cov_20_1717.657	Tannerella sp. oral taxon 286 BU063 (CB8) : TanCB8Draft_NODE_1539_len_13778_cov_20_1717.657	COG0755===ABC-type transport system involved in cytochrome c biogenesis, permease component	pfam01578===Cytochrom_C_asm
2523294542	TanCB8Draft_01651	Nitrate Reduction	BU063 - cell 5	respiratory nitrite reductase specific cytochrome c biogenesis protein NrfL	Tannerella sp. oral taxon 286 BU063 (CB8)	9042	10274	-	2523237136	TanCB8Draft_NODE_1539_len_13778_cov_20_1717.657	Tannerella sp. oral taxon 286 BU063 (CB8) : TanCB8Draft_NODE_1539_len_13778_cov_20_1717.657	COG1333===ResB protein required for cytochrome c biosynthesis	pfam05140===ResB				3274===respiratory nitrite reductase specific cytochrome c biogenesis protein NrfL<<>>3273===respiratory nitrite reductase specific cytochrome c biogenesis protein NrfK
2523294543	TanCB8Draft_01652	Nitrate Reduction	BU063 - cell 5	respiratory nitrite reductase (cytochrome; ammonia-forming) precursor (EC 1.7.2.2)	Tannerella sp. oral taxon 286 BU063 (CB8)	10299	11816	-	2523237136	TanCB8Draft_NODE_1539_len_13778_cov_20_1717.657	Tannerella sp. oral taxon 286 BU063 (CB8) : TanCB8Draft_NODE_1539_len_13778_cov_20_1717.657	COG3303===Formate-dependent nitrite reductase, periplasmic cytochrome c552 subunit	pfam02335===Cytochrom_C552		EC:1.7.2.2===Nitrite reductase (cytochrome; ammonia-forming).	KO:K03385===nrfA===cytochrome c-552 [EC:1.7.2.2]	3020===respiratory nitrite reductase (cytochrome; ammonia-forming) precursor (EC 1.7.2.2)
2523294544	TanCB8Draft_01653	Nitrate Reduction	BU063 - cell 5	cytochrome c nitrate reductase, small subunit	Tannerella sp. oral taxon 286 BU063 (CB8)	11911	12504	-	2523237136	TanCB8Draft_NODE_1539_len_13778_cov_20_1717.657	Tannerella sp. oral taxon 286 BU063 (CB8) : TanCB8Draft_NODE_1539_len_13778_cov_20_1717.657	COG3005===Nitrate/TMAO reductases, membrane-bound tetraheme cytochrome c subunit	pfam03264===Cytochrom_NNT	TIGR03153===cytochrome c nitrate reductase, small subunit		KO:K15876===nrfH===cytochrome c-type protein
2523294749	TanCB8Draft_01860	Branched Chain AA biosynthesis	BU063 - cell 5	dihydroxyacid dehydratase (EC 4.2.1.9)	Tannerella sp. oral taxon 286 BU063 (CB8)	30109	31890	+	2523237167	TanCB8Draft_NODE_1572_len_95408_cov_119_308.688	Tannerella sp. oral taxon 286 BU063 (CB8) : TanCB8Draft_NODE_1572_len_95408_cov_119_308.688	COG0129===Dihydroxyacid dehydratase/phosphogluconate dehydratase	pfam00920===ILVD_EDD	TIGR00110===dihydroxy-acid dehydratase	EC:4.2.1.9===Dihydroxy-acid dehydratase.	KO:K01687===ilvD===dihydroxy-acid dehydratase [EC:4.2.1.9]	316===dihydroxyacid dehydratase (EC 4.2.1.9)
2523294750	TanCB8Draft_01861	Branched Chain AA biosynthesis	BU063 - cell 5	acetolactate synthase, large subunit (EC 2.2.1.6)	Tannerella sp. oral taxon 286 BU063 (CB8)	31941	33635	+	2523237167	TanCB8Draft_NODE_1572_len_95408_cov_119_308.688	Tannerella sp. oral taxon 286 BU063 (CB8) : TanCB8Draft_NODE_1572_len_95408_cov_119_308.688	COG0028===Thiamine pyrophosphate-requiring enzymes [acetolactate synthase, pyruvate dehydrogenase (cytochrome), glyoxylate carboligase, phosphonopyruvate decarboxylase]	pfam00205===TPP_enzyme_M<<>>pfam02775===TPP_enzyme_C<<>>pfam02776===TPP_enzyme_N	TIGR00118===acetolactate synthase, large subunit, biosynthetic type	EC:2.2.1.6===Acetolactate synthase.	KO:K01652===E2.2.1.6L, ilvB, ilvG, ilvI===acetolactate synthase I/II/III large subunit [EC:2.2.1.6]	312===acetolactate synthase, large subunit (EC 2.2.1.6)
2523294751	TanCB8Draft_01862	Branched Chain AA biosynthesis	BU063 - cell 5	acetolactate synthase, small subunit (EC 2.2.1.6)	Tannerella sp. oral taxon 286 BU063 (CB8)	33639	34232	+	2523237167	TanCB8Draft_NODE_1572_len_95408_cov_119_308.688	Tannerella sp. oral taxon 286 BU063 (CB8) : TanCB8Draft_NODE_1572_len_95408_cov_119_308.688	COG0440===Acetolactate synthase, small (regulatory) subunit	pfam10369===ALS_ss_C<<>>pfam13710===ACT_5	TIGR00119===acetolactate synthase, small subunit	EC:2.2.1.6===Acetolactate synthase.	KO:K01653===E2.2.1.6S, ilvH, ilvN===acetolactate synthase I/III small subunit [EC:2.2.1.6]	314===acetolactate synthase, small subunit (EC 2.2.1.6)
2523294753	TanCB8Draft_01864	Branched Chain AA biosynthesis	BU063 - cell 5	ketol-acid reductoisomerase (EC 1.1.1.86)	Tannerella sp. oral taxon 286 BU063 (CB8)	35194	36423	+	2523237167	TanCB8Draft_NODE_1572_len_95408_cov_119_308.688	Tannerella sp. oral taxon 286 BU063 (CB8) : TanCB8Draft_NODE_1572_len_95408_cov_119_308.688	COG0059===Ketol-acid reductoisomerase	pfam01450===IlvC<<>>pfam07991===IlvN	TIGR00465===ketol-acid reductoisomerase	EC:1.1.1.86===Ketol-acid reductoisomerase.	KO:K00053===ilvC===ketol-acid reductoisomerase [EC:1.1.1.86]	315===ketol-acid reductoisomerase (EC 1.1.1.86)
2523295410	TanCB8Draft_02523	NAM biosynthesis	BU063 - cell 5	UDP-N-acetylmuramate dehydrogenase (EC 1.1.1.158)	Tannerella sp. oral taxon 286 BU063 (CB8)	48380	49393	+	2523237242	TanCB8Draft_NODE_1807_len_75066_cov_70_7229.764	Tannerella sp. oral taxon 286 BU063 (CB8) : TanCB8Draft_NODE_1807_len_75066_cov_70_7229.764	COG0812===UDP-N-acetylmuramate dehydrogenase	pfam02873===MurB_C<<>>pfam01565===FAD_binding_4	TIGR00179===UDP-N-acetylenolpyruvoylglucosamine reductase	EC:1.1.1.158===UDP-N-acetylmuramate dehydrogenase.	KO:K00075===murB===UDP-N-acetylmuramate dehydrogenase [EC:1.1.1.158]	637===UDP-N-acetylmuramate dehydrogenase (EC 1.1.1.158)
2523295466	TanCB8Draft_02580	Tryptophan biosynthesis	BU063 - cell 5	tryptophan synthase, beta subunit	Tannerella sp. oral taxon 286 BU063 (CB8)	20320	21513	+	2523237250	TanCB8Draft_NODE_1843_len_117353_cov_116_393.772	Tannerella sp. oral taxon 286 BU063 (CB8) : TanCB8Draft_NODE_1843_len_117353_cov_116_393.772	COG0133===Tryptophan synthase beta chain	pfam00291===PALP	TIGR00263===tryptophan synthase, beta subunit	EC:4.2.1.20===Tryptophan synthase.	KO:K01696===trpB===tryptophan synthase beta chain [EC:4.2.1.20]
2523295468	TanCB8Draft_02582	Tryptophan biosynthesis	BU063 - cell 5	Anthranilate/para-aminobenzoate synthases component I	Tannerella sp. oral taxon 286 BU063 (CB8)	21764	23182	+	2523237250	TanCB8Draft_NODE_1843_len_117353_cov_116_393.772	Tannerella sp. oral taxon 286 BU063 (CB8) : TanCB8Draft_NODE_1843_len_117353_cov_116_393.772	COG0147===Anthranilate/para-aminobenzoate synthases component I	pfam00425===Chorismate_bind<<>>pfam04715===Anth_synt_I_N		EC:4.1.3.27===Anthranilate synthase.	KO:K01657===trpE===anthranilate synthase component I [EC:4.1.3.27]
2523295469	TanCB8Draft_02583	Tryptophan biosynthesis	BU063 - cell 5	glutamine amidotransferase of anthranilate synthase or aminodeoxychorismate synthase	Tannerella sp. oral taxon 286 BU063 (CB8)	23593	24165	+	2523237250	TanCB8Draft_NODE_1843_len_117353_cov_116_393.772	Tannerella sp. oral taxon 286 BU063 (CB8) : TanCB8Draft_NODE_1843_len_117353_cov_116_393.772	COG0512===Anthranilate/para-aminobenzoate synthases component II	pfam00117===GATase	TIGR00566===glutamine amidotransferase of anthranilate synthase or aminodeoxychorismate synthase	EC:4.1.3.27===Anthranilate synthase.	KO:K01658===trpG===anthranilate synthase component II [EC:4.1.3.27]
2523295470	TanCB8Draft_02584	Tryptophan biosynthesis	BU063 - cell 5	anthranilate phosphoribosyltransferase	Tannerella sp. oral taxon 286 BU063 (CB8)	24288	25286	+	2523237250	TanCB8Draft_NODE_1843_len_117353_cov_116_393.772	Tannerella sp. oral taxon 286 BU063 (CB8) : TanCB8Draft_NODE_1843_len_117353_cov_116_393.772	COG0547===Anthranilate phosphoribosyltransferase	pfam02885===Glycos_trans_3N<<>>pfam00591===Glycos_transf_3	TIGR01245===anthranilate phosphoribosyltransferase	EC:2.4.2.18===Anthranilate phosphoribosyltransferase.	KO:K00766===trpD===anthranilate phosphoribosyltransferase [EC:2.4.2.18]
2523295471	TanCB8Draft_02585	Tryptophan biosynthesis	BU063 - cell 5	indole-3-glycerol phosphate synthase (EC 4.1.1.48)	Tannerella sp. oral taxon 286 BU063 (CB8)	25455	26273	+	2523237250	TanCB8Draft_NODE_1843_len_117353_cov_116_393.772	Tannerella sp. oral taxon 286 BU063 (CB8) : TanCB8Draft_NODE_1843_len_117353_cov_116_393.772	COG0134===Indole-3-glycerol phosphate synthase	pfam00218===IGPS		EC:4.1.1.48===Indole-3-glycerol-phosphate synthase.	KO:K01609===trpC===indole-3-glycerol phosphate synthase [EC:4.1.1.48]	361===indole-3-glycerol phosphate synthase (EC 4.1.1.48)
2523295472	TanCB8Draft_02586	Tryptophan biosynthesis	BU063 - cell 5	phosphoribosylanthranilate isomerase (EC 5.3.1.24)	Tannerella sp. oral taxon 286 BU063 (CB8)	26270	26941	+	2523237250	TanCB8Draft_NODE_1843_len_117353_cov_116_393.772	Tannerella sp. oral taxon 286 BU063 (CB8) : TanCB8Draft_NODE_1843_len_117353_cov_116_393.772	COG0135===Phosphoribosylanthranilate isomerase	pfam00697===PRAI		EC:5.3.1.24===Phosphoribosylanthranilate isomerase.	KO:K01817===trpF===phosphoribosylanthranilate isomerase [EC:5.3.1.24]	360===phosphoribosylanthranilate isomerase (EC 5.3.1.24)
2523295473	TanCB8Draft_02587	Tryptophan biosynthesis	BU063 - cell 5	tryptophan synthase, alpha chain (EC 4.2.1.20)	Tannerella sp. oral taxon 286 BU063 (CB8)	27075	27914	+	2523237250	TanCB8Draft_NODE_1843_len_117353_cov_116_393.772	Tannerella sp. oral taxon 286 BU063 (CB8) : TanCB8Draft_NODE_1843_len_117353_cov_116_393.772	COG0159===Tryptophan synthase alpha chain	pfam00290===Trp_syntA	TIGR00262===tryptophan synthase, alpha subunit	EC:4.2.1.20===Tryptophan synthase.	KO:K01695===trpA===tryptophan synthase alpha chain [EC:4.2.1.20]	362===tryptophan synthase, alpha chain (EC 4.2.1.20)
2523296145	TanCB8Draft_03254	Nitrate Reduction	BU063 - cell 5	nitric oxide reductase, NorZ apoprotein	Tannerella sp. oral taxon 286 BU063 (CB8)	58499	60721	+	2523237262	TanCB8Draft_NODE_1890_len_61456_cov_108_471.785	Tannerella sp. oral taxon 286 BU063 (CB8) : TanCB8Draft_NODE_1890_len_61456_cov_108_471.785	COG3256===Nitric oxide reductase large subunit	pfam00115===COX1		EC:1.7.2.5===Nitric-oxide reductase (cytochrome c).	KO:K04561===norB===nitric oxide reductase subunit B [EC:1.7.2.5]	6125===nitric oxide reductase, NorZ apoprotein
2523330270	TanCB91012dr_00272	Tryptophan biosynthesis	BU063 - cell 6/7/9	tryptophan synthase, alpha chain (EC 4.2.1.20)	Tannerella sp. oral taxon 286 BU063 (CB9/10/12)	2	166	-	2523238508	TanCB91012dr_NODE_406_len_166_cov_6_27711.304	Tannerella sp. oral taxon 286 BU063 (CB9/10/12) : TanCB91012dr_NODE_406_len_166_cov_6_27711.304	COG0159===Tryptophan synthase alpha chain	pfam00290===Trp_syntA				362===tryptophan synthase, alpha chain (EC 4.2.1.20)
2523331857	TanCB91012dr_01896	Tryptophan biosynthesis	BU063 - cell 6/7/9	anthranilate phosphoribosyltransferase	Tannerella sp. oral taxon 286 BU063 (CB9/10/12)	141	1139	+	2523239476	TanCB91012dr_NODE_1772_len_1277_cov_1058_91.1276	Tannerella sp. oral taxon 286 BU063 (CB9/10/12) : TanCB91012dr_NODE_1772_len_1277_cov_1058_91.1276	COG0547===Anthranilate phosphoribosyltransferase	pfam02885===Glycos_trans_3N<<>>pfam00591===Glycos_transf_3	TIGR01245===anthranilate phosphoribosyltransferase	EC:2.4.2.18===Anthranilate phosphoribosyltransferase.	KO:K00766===trpD===anthranilate phosphoribosyltransferase [EC:2.4.2.18]
2523331861	TanCB91012dr_01900	Tryptophan biosynthesis	BU063 - cell 6/7/9	anthranilate phosphoribosyltransferase	Tannerella sp. oral taxon 286 BU063 (CB9/10/12)	269	1267	+	2523239479	TanCB91012dr_NODE_1775_len_1405_cov_1430_42.1279	Tannerella sp. oral taxon 286 BU063 (CB9/10/12) : TanCB91012dr_NODE_1775_len_1405_cov_1430_42.1279	COG0547===Anthranilate phosphoribosyltransferase	pfam02885===Glycos_trans_3N<<>>pfam00591===Glycos_transf_3	TIGR01245===anthranilate phosphoribosyltransferase	EC:2.4.2.18===Anthranilate phosphoribosyltransferase.	KO:K00766===trpD===anthranilate phosphoribosyltransferase [EC:2.4.2.18]
2523331867	TanCB91012dr_01906	Tryptophan biosynthesis	BU063 - cell 6/7/9	tryptophan synthase, alpha chain (EC 4.2.1.20)	Tannerella sp. oral taxon 286 BU063 (CB9/10/12)	185	700	+	2523239482	TanCB91012dr_NODE_1779_len_701_cov_1018_23.1282	Tannerella sp. oral taxon 286 BU063 (CB9/10/12) : TanCB91012dr_NODE_1779_len_701_cov_1018_23.1282	COG0159===Tryptophan synthase alpha chain	pfam00290===Trp_syntA	TIGR00262===tryptophan synthase, alpha subunit			362===tryptophan synthase, alpha chain (EC 4.2.1.20)
2523331869	TanCB91012dr_01908	Tryptophan biosynthesis	BU063 - cell 6/7/9	tryptophan synthase, alpha chain (EC 4.2.1.20)	Tannerella sp. oral taxon 286 BU063 (CB9/10/12)	194	709	+	2523239483	TanCB91012dr_NODE_1780_len_710_cov_1111_46.1283	Tannerella sp. oral taxon 286 BU063 (CB9/10/12) : TanCB91012dr_NODE_1780_len_710_cov_1111_46.1283	COG0159===Tryptophan synthase alpha chain	pfam00290===Trp_syntA	TIGR00262===tryptophan synthase, alpha subunit			362===tryptophan synthase, alpha chain (EC 4.2.1.20)
2523331873	TanCB91012dr_01912	Tryptophan biosynthesis	BU063 - cell 6/7/9	anthranilate phosphoribosyltransferase	Tannerella sp. oral taxon 286 BU063 (CB9/10/12)	527	1525	+	2523239487	TanCB91012dr_NODE_1784_len_1663_cov_1131_85.1287	Tannerella sp. oral taxon 286 BU063 (CB9/10/12) : TanCB91012dr_NODE_1784_len_1663_cov_1131_85.1287	COG0547===Anthranilate phosphoribosyltransferase	pfam00591===Glycos_transf_3<<>>pfam02885===Glycos_trans_3N	TIGR01245===anthranilate phosphoribosyltransferase	EC:2.4.2.18===Anthranilate phosphoribosyltransferase.	KO:K00766===trpD===anthranilate phosphoribosyltransferase [EC:2.4.2.18]
2523331875	TanCB91012dr_01914	Tryptophan biosynthesis	BU063 - cell 6/7/9	tryptophan synthase, alpha chain (EC 4.2.1.20)	Tannerella sp. oral taxon 286 BU063 (CB9/10/12)	553	1068	+	2523239488	TanCB91012dr_NODE_1785_len_1069_cov_1120_67.1288	Tannerella sp. oral taxon 286 BU063 (CB9/10/12) : TanCB91012dr_NODE_1785_len_1069_cov_1120_67.1288	COG0159===Tryptophan synthase alpha chain	pfam00290===Trp_syntA	TIGR00262===tryptophan synthase, alpha subunit			362===tryptophan synthase, alpha chain (EC 4.2.1.20)
2523331886	TanCB91012dr_01925	Tryptophan biosynthesis	BU063 - cell 6/7/9	tryptophan synthase, alpha chain (EC 4.2.1.20)	Tannerella sp. oral taxon 286 BU063 (CB9/10/12)	2	517	-	2523239497	TanCB91012dr_NODE_1795_len_651_cov_1513_02.1297	Tannerella sp. oral taxon 286 BU063 (CB9/10/12) : TanCB91012dr_NODE_1795_len_651_cov_1513_02.1297	COG0159===Tryptophan synthase alpha chain	pfam00290===Trp_syntA	TIGR00262===tryptophan synthase, alpha subunit			362===tryptophan synthase, alpha chain (EC 4.2.1.20)
2523331887	TanCB91012dr_01926	Tryptophan biosynthesis	BU063 - cell 6/7/9	tryptophan synthase, alpha chain (EC 4.2.1.20)	Tannerella sp. oral taxon 286 BU063 (CB9/10/12)	2	685	-	2523239498	TanCB91012dr_NODE_1796_len_686_cov_562_647.1298	Tannerella sp. oral taxon 286 BU063 (CB9/10/12) : TanCB91012dr_NODE_1796_len_686_cov_562_647.1298	COG0159===Tryptophan synthase alpha chain	pfam00290===Trp_syntA	TIGR00262===tryptophan synthase, alpha subunit			362===tryptophan synthase, alpha chain (EC 4.2.1.20)
2523331888	TanCB91012dr_01927	Tryptophan biosynthesis	BU063 - cell 6/7/9	tryptophan synthase, alpha chain (EC 4.2.1.20)	Tannerella sp. oral taxon 286 BU063 (CB9/10/12)	2	517	-	2523239499	TanCB91012dr_NODE_1797_len_617_cov_439_513.1299	Tannerella sp. oral taxon 286 BU063 (CB9/10/12) : TanCB91012dr_NODE_1797_len_617_cov_439_513.1299	COG0159===Tryptophan synthase alpha chain	pfam00290===Trp_syntA	TIGR00262===tryptophan synthase, alpha subunit			362===tryptophan synthase, alpha chain (EC 4.2.1.20)
2523331890	TanCB91012dr_01929	Tryptophan biosynthesis	BU063 - cell 6/7/9	tryptophan synthase, alpha chain (EC 4.2.1.20)	Tannerella sp. oral taxon 286 BU063 (CB9/10/12)	2	517	-	2523239500	TanCB91012dr_NODE_1798_len_650_cov_387_49.1300	Tannerella sp. oral taxon 286 BU063 (CB9/10/12) : TanCB91012dr_NODE_1798_len_650_cov_387_49.1300	COG0159===Tryptophan synthase alpha chain	pfam00290===Trp_syntA	TIGR00262===tryptophan synthase, alpha subunit			362===tryptophan synthase, alpha chain (EC 4.2.1.20)
2523331891	TanCB91012dr_01930	Tryptophan biosynthesis	BU063 - cell 6/7/9	tryptophan synthase, alpha chain (EC 4.2.1.20)	Tannerella sp. oral taxon 286 BU063 (CB9/10/12)	2	517	-	2523239501	TanCB91012dr_NODE_1799_len_611_cov_355_623.1301	Tannerella sp. oral taxon 286 BU063 (CB9/10/12) : TanCB91012dr_NODE_1799_len_611_cov_355_623.1301	COG0159===Tryptophan synthase alpha chain	pfam00290===Trp_syntA	TIGR00262===tryptophan synthase, alpha subunit			362===tryptophan synthase, alpha chain (EC 4.2.1.20)
2523331897	TanCB91012dr_01936	Tryptophan biosynthesis	BU063 - cell 6/7/9	anthranilate phosphoribosyltransferase	Tannerella sp. oral taxon 286 BU063 (CB9/10/12)	139	1137	-	2523239506	TanCB91012dr_NODE_1804_len_1276_cov_1137.1306	Tannerella sp. oral taxon 286 BU063 (CB9/10/12) : TanCB91012dr_NODE_1804_len_1276_cov_1137.1306	COG0547===Anthranilate phosphoribosyltransferase	pfam02885===Glycos_trans_3N<<>>pfam00591===Glycos_transf_3	TIGR01245===anthranilate phosphoribosyltransferase	EC:2.4.2.18===Anthranilate phosphoribosyltransferase.	KO:K00766===trpD===anthranilate phosphoribosyltransferase [EC:2.4.2.18]
2523331902	TanCB91012dr_01941	Tryptophan biosynthesis	BU063 - cell 6/7/9	tryptophan synthase, alpha chain (EC 4.2.1.20)	Tannerella sp. oral taxon 286 BU063 (CB9/10/12)	2	517	-	2523239510	TanCB91012dr_NODE_1808_len_678_cov_410_817.1310	Tannerella sp. oral taxon 286 BU063 (CB9/10/12) : TanCB91012dr_NODE_1808_len_678_cov_410_817.1310	COG0159===Tryptophan synthase alpha chain	pfam00290===Trp_syntA	TIGR00262===tryptophan synthase, alpha subunit			362===tryptophan synthase, alpha chain (EC 4.2.1.20)
2523331919	TanCB91012dr_01958	Tryptophan biosynthesis	BU063 - cell 6/7/9	anthranilate phosphoribosyltransferase	Tannerella sp. oral taxon 286 BU063 (CB9/10/12)	230	1228	+	2523239523	TanCB91012dr_NODE_1829_len_1367_cov_1159_44.1323	Tannerella sp. oral taxon 286 BU063 (CB9/10/12) : TanCB91012dr_NODE_1829_len_1367_cov_1159_44.1323	COG0547===Anthranilate phosphoribosyltransferase	pfam02885===Glycos_trans_3N<<>>pfam00591===Glycos_transf_3	TIGR01245===anthranilate phosphoribosyltransferase	EC:2.4.2.18===Anthranilate phosphoribosyltransferase.	KO:K00766===trpD===anthranilate phosphoribosyltransferase [EC:2.4.2.18]
2523331922	TanCB91012dr_01961	Tryptophan biosynthesis	BU063 - cell 6/7/9	anthranilate phosphoribosyltransferase	Tannerella sp. oral taxon 286 BU063 (CB9/10/12)	139	1137	-	2523239526	TanCB91012dr_NODE_1834_len_1266_cov_1076_12.1326	Tannerella sp. oral taxon 286 BU063 (CB9/10/12) : TanCB91012dr_NODE_1834_len_1266_cov_1076_12.1326	COG0547===Anthranilate phosphoribosyltransferase	pfam00591===Glycos_transf_3<<>>pfam02885===Glycos_trans_3N	TIGR01245===anthranilate phosphoribosyltransferase	EC:2.4.2.18===Anthranilate phosphoribosyltransferase.	KO:K00766===trpD===anthranilate phosphoribosyltransferase [EC:2.4.2.18]
2523331923	TanCB91012dr_01962	Tryptophan biosynthesis	BU063 - cell 6/7/9	indole-3-glycerol phosphate synthase (EC 4.1.1.48)	Tannerella sp. oral taxon 286 BU063 (CB9/10/12)	2	1015	+	2523239527	TanCB91012dr_NODE_1836_len_1892_cov_1712_16.1327	Tannerella sp. oral taxon 286 BU063 (CB9/10/12) : TanCB91012dr_NODE_1836_len_1892_cov_1712_16.1327	COG0134===Indole-3-glycerol phosphate synthase	pfam00218===IGPS		EC:4.1.1.48===Indole-3-glycerol-phosphate synthase.	KO:K01609===trpC===indole-3-glycerol phosphate synthase [EC:4.1.1.48]	361===indole-3-glycerol phosphate synthase (EC 4.1.1.48)
2523331924	TanCB91012dr_01963	Tryptophan biosynthesis	BU063 - cell 6/7/9	phosphoribosylanthranilate isomerase (EC 5.3.1.24)	Tannerella sp. oral taxon 286 BU063 (CB9/10/12)	1012	1647	+	2523239527	TanCB91012dr_NODE_1836_len_1892_cov_1712_16.1327	Tannerella sp. oral taxon 286 BU063 (CB9/10/12) : TanCB91012dr_NODE_1836_len_1892_cov_1712_16.1327	COG0135===Phosphoribosylanthranilate isomerase	pfam00697===PRAI		EC:5.3.1.24===Phosphoribosylanthranilate isomerase.	KO:K01817===trpF===phosphoribosylanthranilate isomerase [EC:5.3.1.24]	360===phosphoribosylanthranilate isomerase (EC 5.3.1.24)
2523331928	TanCB91012dr_01967	Tryptophan biosynthesis	BU063 - cell 6/7/9	phosphoribosylanthranilate isomerase (EC 5.3.1.24)	Tannerella sp. oral taxon 286 BU063 (CB9/10/12)	246	881	-	2523239530	TanCB91012dr_NODE_1842_len_1817_cov_1758_32.1330	Tannerella sp. oral taxon 286 BU063 (CB9/10/12) : TanCB91012dr_NODE_1842_len_1817_cov_1758_32.1330	COG0135===Phosphoribosylanthranilate isomerase	pfam00697===PRAI		EC:5.3.1.24===Phosphoribosylanthranilate isomerase.	KO:K01817===trpF===phosphoribosylanthranilate isomerase [EC:5.3.1.24]	360===phosphoribosylanthranilate isomerase (EC 5.3.1.24)
2523331929	TanCB91012dr_01968	Tryptophan biosynthesis	BU063 - cell 6/7/9	indole-3-glycerol phosphate synthase (EC 4.1.1.48)	Tannerella sp. oral taxon 286 BU063 (CB9/10/12)	878	1798	-	2523239530	TanCB91012dr_NODE_1842_len_1817_cov_1758_32.1330	Tannerella sp. oral taxon 286 BU063 (CB9/10/12) : TanCB91012dr_NODE_1842_len_1817_cov_1758_32.1330	COG0134===Indole-3-glycerol phosphate synthase	pfam00218===IGPS		EC:4.1.1.48===Indole-3-glycerol-phosphate synthase.	KO:K01609===trpC===indole-3-glycerol phosphate synthase [EC:4.1.1.48]	361===indole-3-glycerol phosphate synthase (EC 4.1.1.48)
2523331970	TanCB91012dr_02009	Nitrate Reduction	BU063 - cell 6/7/9	nitric oxide reductase, NorZ apoprotein	Tannerella sp. oral taxon 286 BU063 (CB9/10/12)	12769	14991	-	2523239548	TanCB91012dr_NODE_1864_len_31082_cov_336_244.1348	Tannerella sp. oral taxon 286 BU063 (CB9/10/12) : TanCB91012dr_NODE_1864_len_31082_cov_336_244.1348	COG3256===Nitric oxide reductase large subunit	pfam00115===COX1		EC:1.7.2.5===Nitric-oxide reductase (cytochrome c).	KO:K04561===norB===nitric oxide reductase subunit B [EC:1.7.2.5]	6125===nitric oxide reductase, NorZ apoprotein
2523332249	TanCB91012dr_02288	Tryptophan biosynthesis	BU063 - cell 6/7/9	tryptophan synthase, alpha chain (EC 4.2.1.20)	Tannerella sp. oral taxon 286 BU063 (CB9/10/12)	2	166	-	2523239638	TanCB91012dr_NODE_1964_len_167_cov_1578_74.1438	Tannerella sp. oral taxon 286 BU063 (CB9/10/12) : TanCB91012dr_NODE_1964_len_167_cov_1578_74.1438	COG0159===Tryptophan synthase alpha chain	pfam00290===Trp_syntA				362===tryptophan synthase, alpha chain (EC 4.2.1.20)
2523332250	TanCB91012dr_02289	Tryptophan biosynthesis	BU063 - cell 6/7/9	tryptophan synthase, alpha chain (EC 4.2.1.20)	Tannerella sp. oral taxon 286 BU063 (CB9/10/12)	2	166	-	2523239639	TanCB91012dr_NODE_1965_len_167_cov_4199_8.1439	Tannerella sp. oral taxon 286 BU063 (CB9/10/12) : TanCB91012dr_NODE_1965_len_167_cov_4199_8.1439	COG0159===Tryptophan synthase alpha chain	pfam00290===Trp_syntA				362===tryptophan synthase, alpha chain (EC 4.2.1.20)
2523332329	TanCB91012dr_02368	Nitrate Reduction	BU063 - cell 6/7/9	cytochrome c nitrate reductase, small subunit	Tannerella sp. oral taxon 286 BU063 (CB9/10/12)	2590	3183	+	2523239656	TanCB91012dr_NODE_1982_len_7904_cov_1323_85.1456	Tannerella sp. oral taxon 286 BU063 (CB9/10/12) : TanCB91012dr_NODE_1982_len_7904_cov_1323_85.1456	COG3005===Nitrate/TMAO reductases, membrane-bound tetraheme cytochrome c subunit	pfam03264===Cytochrom_NNT	TIGR03153===cytochrome c nitrate reductase, small subunit		KO:K15876===nrfH===cytochrome c-type protein
2523332330	TanCB91012dr_02369	Nitrate Reduction	BU063 - cell 6/7/9	respiratory nitrite reductase (cytochrome; ammonia-forming) precursor (EC 1.7.2.2)	Tannerella sp. oral taxon 286 BU063 (CB9/10/12)	3278	4795	+	2523239656	TanCB91012dr_NODE_1982_len_7904_cov_1323_85.1456	Tannerella sp. oral taxon 286 BU063 (CB9/10/12) : TanCB91012dr_NODE_1982_len_7904_cov_1323_85.1456	COG3303===Formate-dependent nitrite reductase, periplasmic cytochrome c552 subunit	pfam02335===Cytochrom_C552		EC:1.7.2.2===Nitrite reductase (cytochrome; ammonia-forming).	KO:K03385===nrfA===cytochrome c-552 [EC:1.7.2.2]	3020===respiratory nitrite reductase (cytochrome; ammonia-forming) precursor (EC 1.7.2.2)
2523332331	TanCB91012dr_02370	Nitrate Reduction	BU063 - cell 6/7/9	respiratory nitrite reductase specific cytochrome c biogenesis protein NrfL	Tannerella sp. oral taxon 286 BU063 (CB9/10/12)	5007	6263	+	2523239656	TanCB91012dr_NODE_1982_len_7904_cov_1323_85.1456	Tannerella sp. oral taxon 286 BU063 (CB9/10/12) : TanCB91012dr_NODE_1982_len_7904_cov_1323_85.1456	COG1333===ResB protein required for cytochrome c biosynthesis	pfam05140===ResB				3274===respiratory nitrite reductase specific cytochrome c biogenesis protein NrfL<<>>3273===respiratory nitrite reductase specific cytochrome c biogenesis protein NrfK
2523332332	TanCB91012dr_02371	Nitrate Reduction	BU063 - cell 6/7/9	ABC-type transport system involved in cytochrome c biogenesis, permease component	Tannerella sp. oral taxon 286 BU063 (CB9/10/12)	6313	7101	+	2523239656	TanCB91012dr_NODE_1982_len_7904_cov_1323_85.1456	Tannerella sp. oral taxon 286 BU063 (CB9/10/12) : TanCB91012dr_NODE_1982_len_7904_cov_1323_85.1456	COG0755===ABC-type transport system involved in cytochrome c biogenesis, permease component	pfam01578===Cytochrom_C_asm
2523332660	TanCB91012dr_02693	Tryptophan biosynthesis	BU063 - cell 6/7/9	tryptophan synthase, alpha chain (EC 4.2.1.20)	Tannerella sp. oral taxon 286 BU063 (CB9/10/12)	56906	57190	-	2523239701	TanCB91012dr_NODE_2037_len_57191_cov_690_21.1501	Tannerella sp. oral taxon 286 BU063 (CB9/10/12) : TanCB91012dr_NODE_2037_len_57191_cov_690_21.1501	COG0159===Tryptophan synthase alpha chain	pfam00290===Trp_syntA				362===tryptophan synthase, alpha chain (EC 4.2.1.20)
2523332738	TanCB91012dr_02771	Cysteine biosynthesis	BU063 - cell 6/7/9	cysteine synthase (EC 2.5.1.47)	Tannerella sp. oral taxon 286 BU063 (CB9/10/12)	1147	2073	-	2523239716	TanCB91012dr_NODE_2057_len_40470_cov_964_64.1516	Tannerella sp. oral taxon 286 BU063 (CB9/10/12) : TanCB91012dr_NODE_2057_len_40470_cov_964_64.1516	COG0031===Cysteine synthase	pfam00291===PALP	TIGR01139===cysteine synthase A<<>>TIGR01136===cysteine synthase	EC:2.5.1.47===Cysteine synthase.	KO:K01738===cysK===cysteine synthase A [EC:2.5.1.47]	300===cysteine synthase (EC 2.5.1.47)
2523332739	TanCB91012dr_02772	Cysteine biosynthesis	BU063 - cell 6/7/9	Serine acetyltransferase	Tannerella sp. oral taxon 286 BU063 (CB9/10/12)	2076	2897	-	2523239716	TanCB91012dr_NODE_2057_len_40470_cov_964_64.1516	Tannerella sp. oral taxon 286 BU063 (CB9/10/12) : TanCB91012dr_NODE_2057_len_40470_cov_964_64.1516	COG1045===Serine acetyltransferase	pfam00132===Hexapep	TIGR01172===serine O-acetyltransferase	EC:2.3.1.30===Serine O-acetyltransferase.	KO:K00640===cysE===serine O-acetyltransferase [EC:2.3.1.30]
2523333434	TanCB91012dr_03482	Cysteine biosynthesis	BU063 - cell 6/7/9	cysteine synthase (EC 2.5.1.47)	Tannerella sp. oral taxon 286 BU063 (CB9/10/12)	231	1223	+	2523239826	TanCB91012dr_NODE_2174_len_1237_cov_222_272.1627	Tannerella sp. oral taxon 286 BU063 (CB9/10/12) : TanCB91012dr_NODE_2174_len_1237_cov_222_272.1627	COG0031===Cysteine synthase	pfam00291===PALP	TIGR01139===cysteine synthase A<<>>TIGR01136===cysteine synthase	EC:2.5.1.47===Cysteine synthase.	KO:K01738===cysK===cysteine synthase A [EC:2.5.1.47]	300===cysteine synthase (EC 2.5.1.47)
2523333475	TanCB91012dr_03523	Tryptophan biosynthesis	BU063 - cell 6/7/9	anthranilate phosphoribosyltransferase	Tannerella sp. oral taxon 286 BU063 (CB9/10/12)	139	1137	-	2523239857	TanCB91012dr_NODE_2219_len_1265_cov_2111_99.1658	Tannerella sp. oral taxon 286 BU063 (CB9/10/12) : TanCB91012dr_NODE_2219_len_1265_cov_2111_99.1658	COG0547===Anthranilate phosphoribosyltransferase	pfam02885===Glycos_trans_3N<<>>pfam00591===Glycos_transf_3	TIGR01245===anthranilate phosphoribosyltransferase	EC:2.4.2.18===Anthranilate phosphoribosyltransferase.	KO:K00766===trpD===anthranilate phosphoribosyltransferase [EC:2.4.2.18]
2523333477	TanCB91012dr_03525	Tryptophan biosynthesis	BU063 - cell 6/7/9	glutamine amidotransferase of anthranilate synthase or aminodeoxychorismate synthase	Tannerella sp. oral taxon 286 BU063 (CB9/10/12)	84	569	+	2523239859	TanCB91012dr_NODE_2221_len_571_cov_11061_3.1660	Tannerella sp. oral taxon 286 BU063 (CB9/10/12) : TanCB91012dr_NODE_2221_len_571_cov_11061_3.1660	COG0512===Anthranilate/para-aminobenzoate synthases component II	pfam00117===GATase	TIGR00566===glutamine amidotransferase of anthranilate synthase or aminodeoxychorismate synthase	EC:4.1.3.27===Anthranilate synthase.	KO:K01658===trpG===anthranilate synthase component II [EC:4.1.3.27]
2523333563	TanCB91012dr_03611	Branched Chain AA biosynthesis	BU063 - cell 6/7/9	branched chain amino acid aminotransferase apoenzyme (EC 2.6.1.42)	Tannerella sp. oral taxon 286 BU063 (CB9/10/12)	23991	25010	-	2523239870	TanCB91012dr_NODE_2238_len_25607_cov_137_594.1672	Tannerella sp. oral taxon 286 BU063 (CB9/10/12) : TanCB91012dr_NODE_2238_len_25607_cov_137_594.1672	COG0115===Branched-chain amino acid aminotransferase/4-amino-4-deoxychorismate lyase	pfam01063===Aminotran_4	TIGR01123===branched-chain amino acid aminotransferase, group II	EC:2.6.1.42===Branched-chain-amino-acid transaminase.	KO:K00826===E2.6.1.42, ilvE===branched-chain amino acid aminotransferase [EC:2.6.1.42]	317===branched chain amino acid aminotransferase apoenzyme (EC 2.6.1.42)
2523333585	TanCB91012dr_03633	Branched Chain AA biosynthesis	BU063 - cell 6/7/9	ketol-acid reductoisomerase (EC 1.1.1.86)	Tannerella sp. oral taxon 286 BU063 (CB9/10/12)	27138	28367	-	2523239871	TanCB91012dr_NODE_2240_len_122826_cov_279_313.1674	Tannerella sp. oral taxon 286 BU063 (CB9/10/12) : TanCB91012dr_NODE_2240_len_122826_cov_279_313.1674	COG0059===Ketol-acid reductoisomerase	pfam01450===IlvC<<>>pfam07991===IlvN	TIGR00465===ketol-acid reductoisomerase	EC:1.1.1.86===Ketol-acid reductoisomerase.	KO:K00053===ilvC===ketol-acid reductoisomerase [EC:1.1.1.86]	315===ketol-acid reductoisomerase (EC 1.1.1.86)
2523333587	TanCB91012dr_03635	Branched Chain AA biosynthesis	BU063 - cell 6/7/9	acetolactate synthase, small subunit (EC 2.2.1.6)	Tannerella sp. oral taxon 286 BU063 (CB9/10/12)	29329	29922	-	2523239871	TanCB91012dr_NODE_2240_len_122826_cov_279_313.1674	Tannerella sp. oral taxon 286 BU063 (CB9/10/12) : TanCB91012dr_NODE_2240_len_122826_cov_279_313.1674	COG0440===Acetolactate synthase, small (regulatory) subunit	pfam10369===ALS_ss_C<<>>pfam13710===ACT_5	TIGR00119===acetolactate synthase, small subunit	EC:2.2.1.6===Acetolactate synthase.	KO:K01653===E2.2.1.6S, ilvH, ilvN===acetolactate synthase I/III small subunit [EC:2.2.1.6]	314===acetolactate synthase, small subunit (EC 2.2.1.6)
2523333588	TanCB91012dr_03636	Branched Chain AA biosynthesis	BU063 - cell 6/7/9	acetolactate synthase, large subunit (EC 2.2.1.6)	Tannerella sp. oral taxon 286 BU063 (CB9/10/12)	29926	31620	-	2523239871	TanCB91012dr_NODE_2240_len_122826_cov_279_313.1674	Tannerella sp. oral taxon 286 BU063 (CB9/10/12) : TanCB91012dr_NODE_2240_len_122826_cov_279_313.1674	COG0028===Thiamine pyrophosphate-requiring enzymes [acetolactate synthase, pyruvate dehydrogenase (cytochrome), glyoxylate carboligase, phosphonopyruvate decarboxylase]	pfam02776===TPP_enzyme_N<<>>pfam02775===TPP_enzyme_C<<>>pfam00205===TPP_enzyme_M	TIGR00118===acetolactate synthase, large subunit, biosynthetic type	EC:2.2.1.6===Acetolactate synthase.	KO:K01652===E2.2.1.6L, ilvB, ilvG, ilvI===acetolactate synthase I/II/III large subunit [EC:2.2.1.6]	312===acetolactate synthase, large subunit (EC 2.2.1.6)
2523333589	TanCB91012dr_03637	Branched Chain AA biosynthesis	BU063 - cell 6/7/9	dihydroxyacid dehydratase (EC 4.2.1.9)	Tannerella sp. oral taxon 286 BU063 (CB9/10/12)	31671	33452	-	2523239871	TanCB91012dr_NODE_2240_len_122826_cov_279_313.1674	Tannerella sp. oral taxon 286 BU063 (CB9/10/12) : TanCB91012dr_NODE_2240_len_122826_cov_279_313.1674	COG0129===Dihydroxyacid dehydratase/phosphogluconate dehydratase	pfam00920===ILVD_EDD	TIGR00110===dihydroxy-acid dehydratase	EC:4.2.1.9===Dihydroxy-acid dehydratase.	KO:K01687===ilvD===dihydroxy-acid dehydratase [EC:4.2.1.9]	316===dihydroxyacid dehydratase (EC 4.2.1.9)
2523333732	TanCB91012dr_03779	Cysteine biosynthesis	BU063 - cell 6/7/9	cysteine synthase (EC 2.5.1.47)	Tannerella sp. oral taxon 286 BU063 (CB9/10/12)	231	1178	+	2523239875	TanCB91012dr_NODE_2244_len_73369_cov_443_883.1678	Tannerella sp. oral taxon 286 BU063 (CB9/10/12) : TanCB91012dr_NODE_2244_len_73369_cov_443_883.1678	COG0031===Cysteine synthase	pfam00291===PALP	TIGR01139===cysteine synthase A<<>>TIGR01136===cysteine synthase	EC:2.5.1.47===Cysteine synthase.	KO:K01738===cysK===cysteine synthase A [EC:2.5.1.47]	300===cysteine synthase (EC 2.5.1.47)
2523333894	TanCB91012dr_03941	NAM biosynthesis	BU063 - cell 6/7/9	UDP-N-acetylmuramate dehydrogenase (EC 1.1.1.158)	Tannerella sp. oral taxon 286 BU063 (CB9/10/12)	5439	6452	+	2523239884	TanCB91012dr_NODE_2253_len_24495_cov_2378_51.1687	Tannerella sp. oral taxon 286 BU063 (CB9/10/12) : TanCB91012dr_NODE_2253_len_24495_cov_2378_51.1687	COG0812===UDP-N-acetylmuramate dehydrogenase	pfam01565===FAD_binding_4<<>>pfam02873===MurB_C	TIGR00179===UDP-N-acetylenolpyruvoylglucosamine reductase	EC:1.1.1.158===UDP-N-acetylmuramate dehydrogenase.	KO:K00075===murB===UDP-N-acetylmuramate dehydrogenase [EC:1.1.1.158]	637===UDP-N-acetylmuramate dehydrogenase (EC 1.1.1.158)
2523333980	TanCB91012dr_04028	Glutamine biosynthesis	BU063 - cell 6/7/9	L-glutamine synthetase (EC 6.3.1.2)	Tannerella sp. oral taxon 286 BU063 (CB9/10/12)	8220	9731	-	2523239887	TanCB91012dr_NODE_2257_len_22995_cov_195_405.1691	Tannerella sp. oral taxon 286 BU063 (CB9/10/12) : TanCB91012dr_NODE_2257_len_22995_cov_195_405.1691	COG0174===Glutamine synthetase	pfam00120===Gln-synt_C<<>>pfam03951===Gln-synt_N		EC:6.3.1.2===Glutamate--ammonia ligase.	KO:K01915===glnA===glutamine synthetase [EC:6.3.1.2]	195===L-glutamine synthetase (EC 6.3.1.2)
2523334097	TanCB91012dr_04145	NAM biosynthesis	BU063 - cell 6/7/9	UDP-N-acetylglucosamine 1-carboxyvinyltransferase (EC 2.5.1.7)	Tannerella sp. oral taxon 286 BU063 (CB9/10/12)	48995	50302	+	2523239890	TanCB91012dr_NODE_2260_len_95970_cov_218_03.1694	Tannerella sp. oral taxon 286 BU063 (CB9/10/12) : TanCB91012dr_NODE_2260_len_95970_cov_218_03.1694	COG0766===UDP-N-acetylglucosamine enolpyruvyl transferase	pfam00275===EPSP_synthase	TIGR01072===UDP-N-acetylglucosamine 1-carboxyvinyltransferase	EC:2.5.1.7===UDP-N-acetylglucosamine 1-carboxyvinyltransferase.	KO:K00790===murA===UDP-N-acetylglucosamine 1-carboxyvinyltransferase [EC:2.5.1.7]	636===UDP-N-acetylglucosamine 1-carboxyvinyltransferase (EC 2.5.1.7)

## Sheet: S4
S4: Genes for ATPases/ATP synthase subunits in T. forsythia and BU063 and conserved clustered genes
Gene ID (IMG)	Locus Tag	Pathway/System	Genome	Gene Product Name	IMG Genome	Start Coord	End Coord	Strand	IMG Scaffold ID	Scaffold External Accession	Scaffold Name	COG	Pfam	Tigrfam	Enzyme	KO	IMG Term
2512369495	BFO_0553	V/A-type ATPase	T. forsythia	putative V-type sodium ATPase, K subunit	Tannerella forsythensis ATCC 43037	596733	597287	-	2512205689	NC_016610	Tannerella forsythensis ATCC 43037 : NC_016610		pfam00137===ATP-synt_C		EC:3.6.3.14===H(+)-transporting two-sector ATPase.	KO:K02124===ATPVK, ntpK===V-type H+-transporting ATPase subunit K [EC:3.6.3.14]
2512369496	BFO_0554	V/A-type ATPase	T. forsythia	V-type ATPase 116kDa subunit family protein	Tannerella forsythensis ATCC 43037	597247	599118	-	2512205689	NC_016610	Tannerella forsythensis ATCC 43037 : NC_016610	COG1269===Archaeal/vacuolar-type H+-ATPase subunit I	pfam01496===V_ATPase_I		EC:3.6.3.14===H(+)-transporting two-sector ATPase.	KO:K02123===ATPVI, ntpI===V-type H+-transporting ATPase subunit I [EC:3.6.3.14]
2512369497	BFO_0555	V/A-type ATPase	T. forsythia	V-type ATPase subunit D	Tannerella forsythensis ATCC 43037	599115	599735	-	2512205689	NC_016610	Tannerella forsythensis ATCC 43037 : NC_016610	COG1394===Archaeal/vacuolar-type H+-ATPase subunit D	pfam01813===ATP-synt_D		EC:3.6.3.14===H(+)-transporting two-sector ATPase.	KO:K02120===ATPVD, ntpD===V-type H+-transporting ATPase subunit D [EC:3.6.3.14]
2512369498	BFO_0556	V/A-type ATPase	T. forsythia	putative V-type sodium ATPase, B subunit	Tannerella forsythensis ATCC 43037	599767	601092	-	2512205689	NC_016610	Tannerella forsythensis ATCC 43037 : NC_016610	COG1156===Archaeal/vacuolar-type H+-ATPase subunit B	pfam02874===ATP-synt_ab_N<<>>pfam00006===ATP-synt_ab		EC:3.6.3.14===H(+)-transporting two-sector ATPase.	KO:K02118===ATPVB, ntpB===V-type H+-transporting ATPase subunit B [EC:3.6.3.14]
2512369499	BFO_0557	V/A-type ATPase	T. forsythia	putative V-type sodium ATPase, catalytic A subunit	Tannerella forsythensis ATCC 43037	601099	602856	-	2512205689	NC_016610	Tannerella forsythensis ATCC 43037 : NC_016610	COG1155===Archaeal/vacuolar-type H+-ATPase subunit A	pfam02874===ATP-synt_ab_N<<>>pfam00006===ATP-synt_ab		EC:3.6.3.14===H(+)-transporting two-sector ATPase.	KO:K02117===ATPVA, ntpA===V-type H+-transporting ATPase subunit A [EC:3.6.3.14]
2512369500	BFO_0558	V/A-type ATPase?	T. forsythia	hypothetical protein	Tannerella forsythensis ATCC 43037	602860	603729	-	2512205689	NC_016610	Tannerella forsythensis ATCC 43037 : NC_016610		pfam10962===DUF2764
2512369501	BFO_0559	V/A-type ATPase	T. forsythia	putative ATP synthase, subunit E	Tannerella forsythensis ATCC 43037	603729	604319	-	2512205689	NC_016610	Tannerella forsythensis ATCC 43037 : NC_016610				EC:3.6.3.14===H(+)-transporting two-sector ATPase.	KO:K02121===ATPVE, ntpE===V-type H+-transporting ATPase subunit E [EC:3.6.3.14]
2512369598	BFO_0656	F0F1-type ATPase	T. forsythia	ATP synthase F1 subunit gamma	Tannerella forsythensis ATCC 43037	706340	707200	-	2512205689	NC_016610	Tannerella forsythensis ATCC 43037 : NC_016610	COG0224===F0F1-type ATP synthase, gamma subunit	pfam00231===ATP-synt	TIGR01146===ATP synthase, F1 gamma subunit	EC:3.6.3.14===H(+)-transporting two-sector ATPase.	KO:K02115===ATPF1G, atpG===F-type H+-transporting ATPase subunit gamma [EC:3.6.3.14]
2512369599	BFO_0657	F0F1-type ATPase	T. forsythia	ATP synthase F1 subunit alpha	Tannerella forsythensis ATCC 43037	707229	708830	-	2512205689	NC_016610	Tannerella forsythensis ATCC 43037 : NC_016610	COG0056===F0F1-type ATP synthase, alpha subunit	pfam02874===ATP-synt_ab_N<<>>pfam00006===ATP-synt_ab<<>>pfam00306===ATP-synt_ab_C	TIGR00962===proton translocating ATP synthase, F1 alpha subunit	EC:3.6.3.14===H(+)-transporting two-sector ATPase.	KO:K02111===ATPF1A, atpA===F-type H+-transporting ATPase subunit alpha [EC:3.6.3.14]
2512369600	BFO_0658	F0F1-type ATPase	T. forsythia	ATP synthase F1 subunit delta	Tannerella forsythensis ATCC 43037	708854	709432	-	2512205689	NC_016610	Tannerella forsythensis ATCC 43037 : NC_016610	COG0712===F0F1-type ATP synthase, delta subunit (mitochondrial oligomycin sensitivity protein)	pfam00213===OSCP	TIGR01145===ATP synthase, F1 delta subunit	EC:3.6.3.14===H(+)-transporting two-sector ATPase.	KO:K02113===ATPF1D, atpH===F-type H+-transporting ATPase subunit delta [EC:3.6.3.14]
2512369601	BFO_0659	F0F1-type ATPase	T. forsythia	ATP synthase F0 subunit B	Tannerella forsythensis ATCC 43037	709500	709994	-	2512205689	NC_016610	Tannerella forsythensis ATCC 43037 : NC_016610	COG0711===F0F1-type ATP synthase, subunit b	pfam00430===ATP-synt_B	TIGR01144===ATP synthase, F0 subunit b	EC:3.6.3.14===H(+)-transporting two-sector ATPase.	KO:K02109===ATPF0B, atpF===F-type H+-transporting ATPase subunit b [EC:3.6.3.14]
2512369602	BFO_0660	F0F1-type ATPase	T. forsythia	ATP synthase F0 subunit C	Tannerella forsythensis ATCC 43037	710012	710263	-	2512205689	NC_016610	Tannerella forsythensis ATCC 43037 : NC_016610	COG0636===F0F1-type ATP synthase, subunit c/Archaeal/vacuolar-type H+-ATPase, subunit K	pfam00137===ATP-synt_C	TIGR01260===ATP synthase, F0 subunit c	EC:3.6.3.14===H(+)-transporting two-sector ATPase.	KO:K02110===ATPF0C, atpE===F-type H+-transporting ATPase subunit c [EC:3.6.3.14]
2512369603	BFO_0661	F0F1-type ATPase	T. forsythia	ATP synthase F0 subunit A	Tannerella forsythensis ATCC 43037	710304	711353	-	2512205689	NC_016610	Tannerella forsythensis ATCC 43037 : NC_016610	COG0356===F0F1-type ATP synthase, subunit a	pfam00119===ATP-synt_A	TIGR01131===ATP synthase subunit 6 (eukaryotes),also subunit A (prokaryotes)	EC:3.6.3.14===H(+)-transporting two-sector ATPase.	KO:K02108===ATPF0A, atpB===F-type H+-transporting ATPase subunit a [EC:3.6.3.14]
2512369604	BFO_0662	F0F1-type ATPase?	T. forsythia	hypothetical protein	Tannerella forsythensis ATCC 43037	711376	711834	-	2512205689	NC_016610	Tannerella forsythensis ATCC 43037 : NC_016610
2512369605	BFO_0663	F0F1-type ATPase	T. forsythia	ATP synthase, delta/epsilon subunit, beta-sandwich domain-containing protein	Tannerella forsythensis ATCC 43037	711845	712090	-	2512205689	NC_016610	Tannerella forsythensis ATCC 43037 : NC_016610	COG0355===F0F1-type ATP synthase, epsilon subunit (mitochondrial delta subunit)	pfam02823===ATP-synt_DE_N		EC:3.6.3.14===H(+)-transporting two-sector ATPase.	KO:K02114===ATPF1E, atpC===F-type H+-transporting ATPase subunit epsilon [EC:3.6.3.14]
2512369606	BFO_0664	F0F1-type ATPase	T. forsythia	ATP synthase F1 subunit beta	Tannerella forsythensis ATCC 43037	712095	713618	-	2512205689	NC_016610	Tannerella forsythensis ATCC 43037 : NC_016610	COG0055===F0F1-type ATP synthase, beta subunit	pfam00306===ATP-synt_ab_C<<>>pfam00006===ATP-synt_ab<<>>pfam02874===ATP-synt_ab_N	TIGR01039===ATP synthase, F1 beta subunit	EC:3.6.3.14===H(+)-transporting two-sector ATPase.	KO:K02112===ATPF1B, atpD===F-type H+-transporting ATPase subunit beta [EC:3.6.3.14]
2523287008	TanB2Draft_00472	V/A-type ATPase	BU063 - cell 2	ATP synthase subunit C	Tannerella sp. oral taxon 286 BU063 (CB5)	50233	50694	-	2523234901	TanB2Draft_NODE_340_len_58212_cov_40_5266.310	Tannerella sp. oral taxon 286 BU063 (CB5) : TanB2Draft_NODE_340_len_58212_cov_40_5266.310		pfam00137===ATP-synt_C		EC:3.6.3.14===H(+)-transporting two-sector ATPase.	KO:K02124===ATPVK, ntpK===V-type H+-transporting ATPase subunit K [EC:3.6.3.14]
2523287009	TanB2Draft_00473	V/A-type ATPase	BU063 - cell 2	Archaeal/vacuolar-type H+-ATPase subunit I	Tannerella sp. oral taxon 286 BU063 (CB5)	50742	52610	-	2523234901	TanB2Draft_NODE_340_len_58212_cov_40_5266.310	Tannerella sp. oral taxon 286 BU063 (CB5) : TanB2Draft_NODE_340_len_58212_cov_40_5266.310	COG1269===Archaeal/vacuolar-type H+-ATPase subunit I	pfam01496===V_ATPase_I		EC:3.6.3.14===H(+)-transporting two-sector ATPase.	KO:K02123===ATPVI, ntpI===V-type H+-transporting ATPase subunit I [EC:3.6.3.14]
2523287010	TanB2Draft_00474	V/A-type ATPase	BU063 - cell 2	Archaeal/vacuolar-type H+-ATPase subunit D	Tannerella sp. oral taxon 286 BU063 (CB5)	52607	53218	-	2523234901	TanB2Draft_NODE_340_len_58212_cov_40_5266.310	Tannerella sp. oral taxon 286 BU063 (CB5) : TanB2Draft_NODE_340_len_58212_cov_40_5266.310	COG1394===Archaeal/vacuolar-type H+-ATPase subunit D	pfam01813===ATP-synt_D		EC:3.6.3.14===H(+)-transporting two-sector ATPase.	KO:K02120===ATPVD, ntpD===V-type H+-transporting ATPase subunit D [EC:3.6.3.14]
2523287011	TanB2Draft_00475	V/A-type ATPase	BU063 - cell 2	Archaeal/vacuolar-type H+-ATPase subunit B	Tannerella sp. oral taxon 286 BU063 (CB5)	53243	54568	-	2523234901	TanB2Draft_NODE_340_len_58212_cov_40_5266.310	Tannerella sp. oral taxon 286 BU063 (CB5) : TanB2Draft_NODE_340_len_58212_cov_40_5266.310	COG1156===Archaeal/vacuolar-type H+-ATPase subunit B	pfam02874===ATP-synt_ab_N<<>>pfam00006===ATP-synt_ab		EC:3.6.3.14===H(+)-transporting two-sector ATPase.	KO:K02118===ATPVB, ntpB===V-type H+-transporting ATPase subunit B [EC:3.6.3.14]
2523287012	TanB2Draft_00476	V/A-type ATPase	BU063 - cell 2	Archaeal/vacuolar-type H+-ATPase subunit A	Tannerella sp. oral taxon 286 BU063 (CB5)	54583	56349	-	2523234901	TanB2Draft_NODE_340_len_58212_cov_40_5266.310	Tannerella sp. oral taxon 286 BU063 (CB5) : TanB2Draft_NODE_340_len_58212_cov_40_5266.310	COG1155===Archaeal/vacuolar-type H+-ATPase subunit A	pfam02874===ATP-synt_ab_N<<>>pfam00006===ATP-synt_ab		EC:3.6.3.14===H(+)-transporting two-sector ATPase.	KO:K02117===ATPVA, ntpA===V-type H+-transporting ATPase subunit A [EC:3.6.3.14]
2523287013	TanB2Draft_00477	V/A-type ATPase?	BU063 - cell 2	Protein of unknown function (DUF2764)	Tannerella sp. oral taxon 286 BU063 (CB5)	56362	57231	-	2523234901	TanB2Draft_NODE_340_len_58212_cov_40_5266.310	Tannerella sp. oral taxon 286 BU063 (CB5) : TanB2Draft_NODE_340_len_58212_cov_40_5266.310		pfam10962===DUF2764
2523287014	TanB2Draft_00478	V/A-type ATPase	BU063 - cell 2	hypothetical protein	Tannerella sp. oral taxon 286 BU063 (CB5)	57228	57824	-	2523234901	TanB2Draft_NODE_340_len_58212_cov_40_5266.310	Tannerella sp. oral taxon 286 BU063 (CB5) : TanB2Draft_NODE_340_len_58212_cov_40_5266.310	COG1390===Archaeal/vacuolar-type H+-ATPase subunit E			EC:3.6.3.14===H(+)-transporting two-sector ATPase.	KO:K02121===ATPVE, ntpE===V-type H+-transporting ATPase subunit E [EC:3.6.3.14]
2523294417	TanCB8Draft_01526	V/A-type ATPase	BU063 - cell 5	hypothetical protein	Tannerella sp. oral taxon 286 BU063 (CB8)	35748	36344	+	2523237121	TanCB8Draft_NODE_1524_len_77881_cov_166_34.642	Tannerella sp. oral taxon 286 BU063 (CB8) : TanCB8Draft_NODE_1524_len_77881_cov_166_34.642	COG1390===Archaeal/vacuolar-type H+-ATPase subunit E			EC:3.6.3.14===H(+)-transporting two-sector ATPase.	KO:K02121===ATPVE, ntpE===V-type H+-transporting ATPase subunit E [EC:3.6.3.14]
2523294418	TanCB8Draft_01527	V/A-type ATPase	BU063 - cell 5	Protein of unknown function (DUF2764)	Tannerella sp. oral taxon 286 BU063 (CB8)	36341	37210	+	2523237121	TanCB8Draft_NODE_1524_len_77881_cov_166_34.642	Tannerella sp. oral taxon 286 BU063 (CB8) : TanCB8Draft_NODE_1524_len_77881_cov_166_34.642		pfam10962===DUF2764
2523294419	TanCB8Draft_01528	V/A-type ATPase	BU063 - cell 5	Archaeal/vacuolar-type H+-ATPase subunit A	Tannerella sp. oral taxon 286 BU063 (CB8)	37223	38989	+	2523237121	TanCB8Draft_NODE_1524_len_77881_cov_166_34.642	Tannerella sp. oral taxon 286 BU063 (CB8) : TanCB8Draft_NODE_1524_len_77881_cov_166_34.642	COG1155===Archaeal/vacuolar-type H+-ATPase subunit A	pfam02874===ATP-synt_ab_N<<>>pfam00006===ATP-synt_ab		EC:3.6.3.14===H(+)-transporting two-sector ATPase.	KO:K02117===ATPVA, ntpA===V-type H+-transporting ATPase subunit A [EC:3.6.3.14]
2523294420	TanCB8Draft_01529	V/A-type ATPase	BU063 - cell 5	Archaeal/vacuolar-type H+-ATPase subunit B	Tannerella sp. oral taxon 286 BU063 (CB8)	39004	40329	+	2523237121	TanCB8Draft_NODE_1524_len_77881_cov_166_34.642	Tannerella sp. oral taxon 286 BU063 (CB8) : TanCB8Draft_NODE_1524_len_77881_cov_166_34.642	COG1156===Archaeal/vacuolar-type H+-ATPase subunit B	pfam00006===ATP-synt_ab<<>>pfam02874===ATP-synt_ab_N		EC:3.6.3.14===H(+)-transporting two-sector ATPase.	KO:K02118===ATPVB, ntpB===V-type H+-transporting ATPase subunit B [EC:3.6.3.14]
2523294421	TanCB8Draft_01530	V/A-type ATPase	BU063 - cell 5	Archaeal/vacuolar-type H+-ATPase subunit D	Tannerella sp. oral taxon 286 BU063 (CB8)	40354	40965	+	2523237121	TanCB8Draft_NODE_1524_len_77881_cov_166_34.642	Tannerella sp. oral taxon 286 BU063 (CB8) : TanCB8Draft_NODE_1524_len_77881_cov_166_34.642	COG1394===Archaeal/vacuolar-type H+-ATPase subunit D	pfam01813===ATP-synt_D		EC:3.6.3.14===H(+)-transporting two-sector ATPase.	KO:K02120===ATPVD, ntpD===V-type H+-transporting ATPase subunit D [EC:3.6.3.14]
2523294422	TanCB8Draft_01531	V/A-type ATPase?	BU063 - cell 5	Archaeal/vacuolar-type H+-ATPase subunit I	Tannerella sp. oral taxon 286 BU063 (CB8)	40962	42830	+	2523237121	TanCB8Draft_NODE_1524_len_77881_cov_166_34.642	Tannerella sp. oral taxon 286 BU063 (CB8) : TanCB8Draft_NODE_1524_len_77881_cov_166_34.642	COG1269===Archaeal/vacuolar-type H+-ATPase subunit I	pfam01496===V_ATPase_I		EC:3.6.3.14===H(+)-transporting two-sector ATPase.	KO:K02123===ATPVI, ntpI===V-type H+-transporting ATPase subunit I [EC:3.6.3.14]
2523294423	TanCB8Draft_01532	V/A-type ATPase	BU063 - cell 5	ATP synthase subunit C	Tannerella sp. oral taxon 286 BU063 (CB8)	42878	43339	+	2523237121	TanCB8Draft_NODE_1524_len_77881_cov_166_34.642	Tannerella sp. oral taxon 286 BU063 (CB8) : TanCB8Draft_NODE_1524_len_77881_cov_166_34.642		pfam00137===ATP-synt_C		EC:3.6.3.14===H(+)-transporting two-sector ATPase.	KO:K02124===ATPVK, ntpK===V-type H+-transporting ATPase subunit K [EC:3.6.3.14]
2523334076	TanCB91012dr_04124	V/A-type ATPase	BU063 - cell 6/7/9	hypothetical protein	Tannerella sp. oral taxon 286 BU063 (CB9/10/12)	27382	27978	+	2523239890	TanCB91012dr_NODE_2260_len_95970_cov_218_03.1694	Tannerella sp. oral taxon 286 BU063 (CB9/10/12) : TanCB91012dr_NODE_2260_len_95970_cov_218_03.1694	COG1390===Archaeal/vacuolar-type H+-ATPase subunit E			EC:3.6.3.14===H(+)-transporting two-sector ATPase.	KO:K02121===ATPVE, ntpE===V-type H+-transporting ATPase subunit E [EC:3.6.3.14]
2523334077	TanCB91012dr_04125	V/A-type ATPase	BU063 - cell 6/7/9	Protein of unknown function (DUF2764)	Tannerella sp. oral taxon 286 BU063 (CB9/10/12)	27975	28844	+	2523239890	TanCB91012dr_NODE_2260_len_95970_cov_218_03.1694	Tannerella sp. oral taxon 286 BU063 (CB9/10/12) : TanCB91012dr_NODE_2260_len_95970_cov_218_03.1694		pfam10962===DUF2764
2523334078	TanCB91012dr_04126	V/A-type ATPase	BU063 - cell 6/7/9	Archaeal/vacuolar-type H+-ATPase subunit A	Tannerella sp. oral taxon 286 BU063 (CB9/10/12)	28857	30623	+	2523239890	TanCB91012dr_NODE_2260_len_95970_cov_218_03.1694	Tannerella sp. oral taxon 286 BU063 (CB9/10/12) : TanCB91012dr_NODE_2260_len_95970_cov_218_03.1694	COG1155===Archaeal/vacuolar-type H+-ATPase subunit A	pfam02874===ATP-synt_ab_N<<>>pfam00006===ATP-synt_ab		EC:3.6.3.14===H(+)-transporting two-sector ATPase.	KO:K02117===ATPVA, ntpA===V-type H+-transporting ATPase subunit A [EC:3.6.3.14]
2523334079	TanCB91012dr_04127	V/A-type ATPase	BU063 - cell 6/7/9	Archaeal/vacuolar-type H+-ATPase subunit B	Tannerella sp. oral taxon 286 BU063 (CB9/10/12)	30638	31963	+	2523239890	TanCB91012dr_NODE_2260_len_95970_cov_218_03.1694	Tannerella sp. oral taxon 286 BU063 (CB9/10/12) : TanCB91012dr_NODE_2260_len_95970_cov_218_03.1694	COG1156===Archaeal/vacuolar-type H+-ATPase subunit B	pfam00006===ATP-synt_ab<<>>pfam02874===ATP-synt_ab_N		EC:3.6.3.14===H(+)-transporting two-sector ATPase.	KO:K02118===ATPVB, ntpB===V-type H+-transporting ATPase subunit B [EC:3.6.3.14]
2523334080	TanCB91012dr_04128	V/A-type ATPase	BU063 - cell 6/7/9	Archaeal/vacuolar-type H+-ATPase subunit D	Tannerella sp. oral taxon 286 BU063 (CB9/10/12)	31988	32599	+	2523239890	TanCB91012dr_NODE_2260_len_95970_cov_218_03.1694	Tannerella sp. oral taxon 286 BU063 (CB9/10/12) : TanCB91012dr_NODE_2260_len_95970_cov_218_03.1694	COG1394===Archaeal/vacuolar-type H+-ATPase subunit D	pfam01813===ATP-synt_D		EC:3.6.3.14===H(+)-transporting two-sector ATPase.	KO:K02120===ATPVD, ntpD===V-type H+-transporting ATPase subunit D [EC:3.6.3.14]
2523334081	TanCB91012dr_04129	V/A-type ATPase?	BU063 - cell 6/7/9	Archaeal/vacuolar-type H+-ATPase subunit I	Tannerella sp. oral taxon 286 BU063 (CB9/10/12)	32596	34464	+	2523239890	TanCB91012dr_NODE_2260_len_95970_cov_218_03.1694	Tannerella sp. oral taxon 286 BU063 (CB9/10/12) : TanCB91012dr_NODE_2260_len_95970_cov_218_03.1694	COG1269===Archaeal/vacuolar-type H+-ATPase subunit I	pfam01496===V_ATPase_I		EC:3.6.3.14===H(+)-transporting two-sector ATPase.	KO:K02123===ATPVI, ntpI===V-type H+-transporting ATPase subunit I [EC:3.6.3.14]
2523334082	TanCB91012dr_04130	V/A-type ATPase	BU063 - cell 6/7/9	ATP synthase subunit C	Tannerella sp. oral taxon 286 BU063 (CB9/10/12)	34512	34973	+	2523239890	TanCB91012dr_NODE_2260_len_95970_cov_218_03.1694	Tannerella sp. oral taxon 286 BU063 (CB9/10/12) : TanCB91012dr_NODE_2260_len_95970_cov_218_03.1694		pfam00137===ATP-synt_C		EC:3.6.3.14===H(+)-transporting two-sector ATPase.	KO:K02124===ATPVK, ntpK===V-type H+-transporting ATPase subunit K [EC:3.6.3.14]

## Sheet: S5
S5: Putative virulence genes in T. forsythia, together with co-clustered genes. The gene product names and genomic locations are from the T. forsythia genome currently in GenBank. In certain cases the genomic sequence is doubtful, containing frameshifts relative to other studies. The notes field shows accession numbers for possible corrections to the genome sequence, and alternative gene product …
IMG Gene ID	Locus Tag	Gene Product Name	Genome	Start Coord	End Coord	Strand	IMG Scaffold ID	Scaffold Name	Alt. Locus Tag	Notes
2512369983	BFO_1042	putative PGL/P-HBAD biosynthesis glycosyltransferase	Tannerella forsythensis ATCC 43037	1135922	1136689	-	2512205689	Tannerella forsythensis ATCC 43037 : NC_016610	TF2049
2512369984	BFO_1043	glycosyltransferase, group 1 family protein	Tannerella forsythensis ATCC 43037	1136693	1137955	-	2512205689	Tannerella forsythensis ATCC 43037 : NC_016610	TF2050
2512369989	BFO_1048	transferase hexapeptide repeat protein	Tannerella forsythensis ATCC 43037	1139281	1139784	-	2512205689	Tannerella forsythensis ATCC 43037 : NC_016610	TF2052	acetyl transferase
2512369990	BFO_1049	glycosyltransferase, group 1 family protein	Tannerella forsythensis ATCC 43037	1139876	1141078	-	2512205689	Tannerella forsythensis ATCC 43037 : NC_016610	TF2053
2512369991	BFO_1050	UDP-N-acetylglucosamine 2-epimerase	Tannerella forsythensis ATCC 43037	1141075	1142235	-	2512205689	Tannerella forsythensis ATCC 43037 : NC_016610	TF2054
2512369992	BFO_1051	nucleotide sugar dehydrogenase	Tannerella forsythensis ATCC 43037	1142237	1143442	-	2512205689	Tannerella forsythensis ATCC 43037 : NC_016610	TF2055	wecC
2512370358	BFO_1417	hypothetical protein	Tannerella forsythensis ATCC 43037	1522327	1523937	+	2512205689	Tannerella forsythensis ATCC 43037 : NC_016610	TF2421	prtH, see Genbank AY368075
2512370587	BFO_1649	hypothetical protein	Tannerella forsythensis ATCC 43037	1756313	1757965	+	2512205689	Tannerella forsythensis ATCC 43037 : NC_016610	TF2661	N terminus TfsA, see Genbank AY423857
2512370588	BFO_1650	hypothetical protein	Tannerella forsythensis ATCC 43037	1758065	1759831	+	2512205689	Tannerella forsythensis ATCC 43037 : NC_016610	TF2662	C terminus TfsA, see Genbank AY423857
2512370590	BFO_1652	hypothetical protein	Tannerella forsythensis ATCC 43037	1760463	1764023	+	2512205689	Tannerella forsythensis ATCC 43037 : NC_016610	TF2663	TfsB, see Genbank AY423857
2512370664	BFO_1726	putative methylglyoxal synthase	Tannerella forsythensis ATCC 43037	1840694	1841158	+	2512205689	Tannerella forsythensis ATCC 43037 : NC_016610	TF2736
2512370938	BFO_2000	hypothetical protein	Tannerella forsythensis ATCC 43037	2134585	2137812	-	2512205689	Tannerella forsythensis ATCC 43037 : NC_016610	TF2998	bspA, see Genbank AF054892
2512371143	BFO_2205	TonB-linked outer membrane protein, SusC/RagA family	Tannerella forsythensis ATCC 43037	2357489	2360824	+	2512205689	Tannerella forsythensis ATCC 43037 : NC_016610	TF0033	sialic acid utilization
2512371144	BFO_2206	SusD family protein	Tannerella forsythensis ATCC 43037	2360849	2362420	+	2512205689	Tannerella forsythensis ATCC 43037 : NC_016610	TF0034	sialic acid utilization
2512371145	BFO_2207	BNR/Asp-box repeat-containing protein	Tannerella forsythensis ATCC 43037	2362503	2364122	+	2512205689	Tannerella forsythensis ATCC 43037 : NC_016610	TF0035	nanH sialidase
2512371146	BFO_2208	glycosyl hydrolase family 20, catalytic domain-containing protein	Tannerella forsythensis ATCC 43037	2364119	2366116	+	2512205689	Tannerella forsythensis ATCC 43037 : NC_016610	TF0036	sialic acid utilization
2512371147	BFO_2209	GDSL-like protein	Tannerella forsythensis ATCC 43037	2366134	2368212	+	2512205689	Tannerella forsythensis ATCC 43037 : NC_016610	TF0037	sialic acid utilization
2512371148	BFO_2210	cyclically-permuted mutarotase family protein	Tannerella forsythensis ATCC 43037	2368220	2369434	+	2512205689	Tannerella forsythensis ATCC 43037 : NC_016610	TF0038	sialic acid utilization
2512371475	BFO_2683	hypothetical protein	Tannerella forsythensis ATCC 43037	2712302	2713522	-	2512205689	Tannerella forsythensis ATCC 43037 : NC_016610	TF0367	karilysin, see Genbank GQ856797

## Sheet: S6
S6: Homologs to potential virulence genes of T. forsythia found in BU063
Gene ID - IMG	Locus Tag	Gene Product Name	Ortholog in T. forsythia	Genome assembly name this paper	Genome - IMG	Start Coord	End Coord	Strand	Scaffold ID - IMG	Scaffold External Accession	Scaffold Name
2523286600	TanB2Draft_00048	hypothetical protein	BFO_1049	BU063 Cell 2	Tannerella sp. oral taxon 286 BU063 (CB5)	3	557	+	2523234646	TanB2Draft_NODE_54_len_557_cov_0_561181.50	Tannerella sp. oral taxon 286 BU063 (CB5) : TanB2Draft_NODE_54_len_557_cov_0_561181.50
2523286693	TanB2Draft_00145	Glycosyltransferase	BFO_1049	BU063 Cell 2	Tannerella sp. oral taxon 286 BU063 (CB5)	3	512	-	2523234751	TanB2Draft_NODE_178_len_513_cov_0_934884.157	Tannerella sp. oral taxon 286 BU063 (CB5) : TanB2Draft_NODE_178_len_513_cov_0_934884.157
2523287709	TanB2Draft_01176	Methylglyoxal synthase	BFO_1726	BU063 Cell 2	Tannerella sp. oral taxon 286 BU063 (CB5)	28181	28642	-	2523235003	TanB2Draft_NODE_474_len_30910_cov_135_657.412	Tannerella sp. oral taxon 286 BU063 (CB5) : TanB2Draft_NODE_474_len_30910_cov_135_657.412
2523288769	TanB2Draft_02230	Glycosyltransferases involved in cell wall biogenesis	BFO_1042	BU063 Cell 2	Tannerella sp. oral taxon 286 BU063 (CB5)	47187	47978	-	2523235111	TanB2Draft_NODE_591_len_186544_cov_110_385.521	Tannerella sp. oral taxon 286 BU063 (CB5) : TanB2Draft_NODE_591_len_186544_cov_110_385.521
2523289284	TanB2Draft_02838.1	tfsA S-layer glycoprotein	BFO_1649/1650, i.e. tfsA	BU063 Cell 2	Tannerella sp. oral taxon 286 BU063 (CB5)	180791	184363	+	2523235119	TanB2Draft_NODE_600_len_207881_cov_95_5606.529	Tannerella sp. oral taxon 286 BU063 (CB5) : TanB2Draft_NODE_600_len_207881_cov_95_5606.529
2523289285	TanB2Draft_02840.1	tfsB S-layer glycoprotein	BFO_1652, i.e. tfsB	BU063 Cell 2	Tannerella sp. oral taxon 286 BU063 (CB5)	184466	188665	+	2523235119	TanB2Draft_NODE_600_len_207881_cov_95_5606.529	Tannerella sp. oral taxon 286 BU063 (CB5) : TanB2Draft_NODE_600_len_207881_cov_95_5606.529
2523294175	TanCB8Draft_01282	tfsA S-layer glycoprotein	BFO_1649/1650, i.e. tfsA	BU063 Cell 5	Tannerella sp. oral taxon 286 BU063 (CB8)	16590	20183	+	2523237099	TanCB8Draft_NODE_1492_len_95678_cov_58_8629.620	Tannerella sp. oral taxon 286 BU063 (CB8) : TanCB8Draft_NODE_1492_len_95678_cov_58_8629.620
2523294176	TanCB8Draft_01284.1	tfsB S-layer glycoprotein	BFO_1652, i.e. tfsB	BU063 Cell 5	Tannerella sp. oral taxon 286 BU063 (CB8)	20286	24485	+	2523237099	TanCB8Draft_NODE_1492_len_95678_cov_58_8629.620	Tannerella sp. oral taxon 286 BU063 (CB8) : TanCB8Draft_NODE_1492_len_95678_cov_58_8629.620
2523294553	TanCB8Draft_01662	Methylglyoxal synthase	BFO_1726	BU063 Cell 5	Tannerella sp. oral taxon 286 BU063 (CB8)	2160	2621	+	2523237139	TanCB8Draft_NODE_1543_len_24842_cov_82_2652.660	Tannerella sp. oral taxon 286 BU063 (CB8) : TanCB8Draft_NODE_1543_len_24842_cov_82_2652.660
2523296105	TanCB8Draft_03214	Glycosyltransferases involved in cell wall biogenesis	BFO_1042	BU063 Cell 5	Tannerella sp. oral taxon 286 BU063 (CB8)	15262	16053	+	2523237262	TanCB8Draft_NODE_1890_len_61456_cov_108_471.785	Tannerella sp. oral taxon 286 BU063 (CB8) : TanCB8Draft_NODE_1890_len_61456_cov_108_471.785
2523330632	TanCB91012dr_00636	Glycosyltransferase	BFO_1043	BU063 Cell 6/7/9	Tannerella sp. oral taxon 286 BU063 (CB9/10/12)	3	1154	-	2523238833	TanCB91012dr_NODE_797_len_1786_cov_1_4586.630	Tannerella sp. oral taxon 286 BU063 (CB9/10/12) : TanCB91012dr_NODE_797_len_1786_cov_1_4586.630
2523330734	TanCB91012dr_00738	nucleotide sugar dehydrogenase	BFO_1051 i.e. wecC	BU063 Cell 6/7/9	Tannerella sp. oral taxon 286 BU063 (CB9/10/12)	5080	6291	+	2523238913	TanCB91012dr_NODE_881_len_11494_cov_2_06318.710	Tannerella sp. oral taxon 286 BU063 (CB9/10/12) : TanCB91012dr_NODE_881_len_11494_cov_2_06318.710
2523330735	TanCB91012dr_00739	UDP-N-Acetylglucosamine 2-epimerase (EC 5.1.3.14)	BFO_1050	BU063 Cell 6/7/9	Tannerella sp. oral taxon 286 BU063 (CB9/10/12)	6308	7453	+	2523238913	TanCB91012dr_NODE_881_len_11494_cov_2_06318.710	Tannerella sp. oral taxon 286 BU063 (CB9/10/12) : TanCB91012dr_NODE_881_len_11494_cov_2_06318.710
2523330736	TanCB91012dr_00740	Glycosyltransferase	BFO_1049	BU063 Cell 6/7/9	Tannerella sp. oral taxon 286 BU063 (CB9/10/12)	7450	8646	+	2523238913	TanCB91012dr_NODE_881_len_11494_cov_2_06318.710	Tannerella sp. oral taxon 286 BU063 (CB9/10/12) : TanCB91012dr_NODE_881_len_11494_cov_2_06318.710
2523330739	TanCB91012dr_00743	Glycosyltransferase	BFO_1043	BU063 Cell 6/7/9	Tannerella sp. oral taxon 286 BU063 (CB9/10/12)	10344	11492	+	2523238913	TanCB91012dr_NODE_881_len_11494_cov_2_06318.710	Tannerella sp. oral taxon 286 BU063 (CB9/10/12) : TanCB91012dr_NODE_881_len_11494_cov_2_06318.710
2523332064	TanCB91012dr_02103	Glycosyltransferases involved in cell wall biogenesis	BFO_1042	BU063 Cell 6/7/9	Tannerella sp. oral taxon 286 BU063 (CB9/10/12)	212	1003	-	2523239582	TanCB91012dr_NODE_1901_len_1361_cov_2295_52.1382	Tannerella sp. oral taxon 286 BU063 (CB9/10/12) : TanCB91012dr_NODE_1901_len_1361_cov_2295_52.1382
2523332085	TanCB91012dr_02124	Glycosyltransferases involved in cell wall biogenesis	BFO_1042	BU063 Cell 6/7/9	Tannerella sp. oral taxon 286 BU063 (CB9/10/12)	278	1069	-	2523239601	TanCB91012dr_NODE_1922_len_1427_cov_2338_49.1401	Tannerella sp. oral taxon 286 BU063 (CB9/10/12) : TanCB91012dr_NODE_1922_len_1427_cov_2338_49.1401
2523332366	TanCB91012dr_02405	Methylglyoxal synthase	BFO_1726	BU063 Cell 6/7/9	Tannerella sp. oral taxon 286 BU063 (CB9/10/12)	2034	2495	+	2523239664	TanCB91012dr_NODE_1990_len_55068_cov_66_1761.1464	Tannerella sp. oral taxon 286 BU063 (CB9/10/12) : TanCB91012dr_NODE_1990_len_55068_cov_66_1761.1464
2523333631	TanCB91012dr_03679	tfsA S-layer glycoprotein	BFO_1649/1650, i.e. tfsA	BU063 Cell 6/7/9	Tannerella sp. oral taxon 286 BU063 (CB9/10/12)	81478	85056	+	2523239871	TanCB91012dr_NODE_2240_len_122826_cov_279_313.1674	Tannerella sp. oral taxon 286 BU063 (CB9/10/12) : TanCB91012dr_NODE_2240_len_122826_cov_279_313.1674
2523333632	TanCB91012dr_03680	tfsB S-layer glycoprotein	BFO_1652, i.e. tfsB	BU063 Cell 6/7/9	Tannerella sp. oral taxon 286 BU063 (CB9/10/12)	85159	89337	+	2523239871	TanCB91012dr_NODE_2240_len_122826_cov_279_313.1674	Tannerella sp. oral taxon 286 BU063 (CB9/10/12) : TanCB91012dr_NODE_2240_len_122826_cov_279_313.1674

## Sheet: S7
S7: List of T. forsythia genes absent in BU063 but present in other periodontitis-associated Bacteroidetes
IMG Gene ID	Product Name	Bacteroidetes sp. F0085	Porphyromonas endodontalis ATCC 35406	Porphyromonas gingivalis ATCC 33277	Porphyromonas gingivalis TDC 20	Porphyromonas gingivalis W83	Prevotella denticola CRIS 18C-A	Prevotella denticola F0289	Prevotella intermedia 17	Prevotella intermedia ATCC 25611	Prevotella intermedia DSM 20706	Prevotella tannerae ATCC 51259	Tannerella BU063 cell 8/11	Tannerella BU063 cell 1/3	Tannnerella BU063 cell 2	Tannerella BU063 cell 5	Tannerella BU063 cell 6/7/9	Score	Locus Tag	Start Coord	End Coord	Strand	COG	Pfam	Tigrfam	Enzyme	KO	IMG Term
2512368968	hypothetical protein	0	0	0	0	0	1	1	0	0	0	0	0	0	0	0	0	1	BFO_0027	32018	32917	+	COG2510===Predicted membrane protein	pfam00892===EamA			KO:K08978===TC.BAT1===bacterial/archaeal transporter family protein
2512369010	glycosyltransferase, group 1 family protein	0	1	0	0	0	0	0	0	0	0	0	0	0	0	0	0	1	BFO_0068	82901	84145	+	COG0438===Glycosyltransferase	pfam00534===Glycos_transf_1	TIGR04157===glycosyltransferase, GG-Bacteroidales peptide system
2512369031	hypothetical protein	0	0	1	1	1	0	0	0	0	0	0	0	0	0	0	0	1	BFO_0089	100592	101551	+	COG3735===Uncharacterized protein conserved in bacteria	pfam01963===TraB			KO:K09973===K09973===hypothetical protein
2512369032	GumN protein	0	0	1	1	1	0	0	0	0	0	0	0	0	0	0	0	1	BFO_0090	101561	102697	+	COG3735===Uncharacterized protein conserved in bacteria	pfam01963===TraB			KO:K09973===K09973===hypothetical protein
2512369048	GumN protein	0	0	1	1	1	0	0	0	0	0	0	0	0	0	0	0	1	BFO_0107	122704	123726	+	COG3735===Uncharacterized protein conserved in bacteria	pfam01963===TraB			KO:K09973===K09973===hypothetical protein
2512369069	transporter, anaerobic C4-dicarboxylate uptake (Dcu) family	1	0	0	0	0	1	1	1	1	1	0	0	0	0	0	0	3	BFO_0127	148576	149880	+	COG2704===Anaerobic C4-dicarboxylate transporter	pfam03605===DcuA_DcuB	TIGR00770===anaerobic c4-dicarboxylate membrane transporter family protein		KO:K07791===dcuA===anaerobic C4-dicarboxylate transporter DcuA
2512369078	putative pyruvate formate-lyase 1-activating enzyme	0	0	0	0	0	1	1	0	0	1	0	0	0	0	0	0	1.33333	BFO_0136	157420	158373	+	COG1180===Pyruvate-formate lyase-activating enzyme	pfam04055===Radical_SAM<<>>pfam13353===Fer4_12	TIGR02494===glycyl-radical enzyme activating protein family	EC:1.97.1.4===[Formate-C-acetyltransferase]-activating enzyme.	KO:K04069===pflA, pflC, pflE===pyruvate formate lyase activating enzyme [EC:1.97.1.4]	1661===4-hydroxyphenylacetate decarboxylase subunit A (EC 4.1.1.83)<<>>1660===4-hydroxyphenylacetate decarboxylase (EC 4.1.1.83)
2512369089	histidine kinase	1	0	0	0	0	1	1	1	0	0	1	0	0	0	0	0	3.33333	BFO_0147	166456	167475	-	COG3275===Putative regulator of cell autolysis	pfam06580===His_kinase
2512369128	licheninase	1	0	0	0	0	0	0	0	0	0	0	0	0	0	0	0	1	BFO_0186	210330	211205	-	COG2273===Beta-glucanase/Beta-glucan synthetase	pfam00722===Glyco_hydro_16
2512369168	threonine/alanine tRNA ligase second additional domain-containing protein	0	0	0	0	0	1	1	1	1	1	0	0	0	0	0	0	2	BFO_0226	253164	253628	+	COG0013===Alanyl-tRNA synthetase	pfam07973===tRNA_SAD
2512369213	hypothetical protein	0	0	0	0	0	1	1	1	0	1	1	0	0	0	0	0	2.66667	BFO_0271	297353	298621	-	COG1373===Predicted ATPase (AAA+ superfamily)	pfam13635===DUF4143<<>>pfam13173===AAA_14			KO:K07133===K07133===
2512369216	putative DNA-binding protein	0	1	1	1	1	0	0	1	1	2	1	0	0	0	0	0	4.33333	BFO_0274	301224	301682	+			TIGR01201===DNA-binding protein, histone-like, putative
2512369249	L-fucose:H+ symporter permease	0	0	0	0	0	0	0	0	0	0	1	0	0	0	0	0	1	BFO_0307	328567	329895	+	COG0738===Fucose permease	pfam07690===MFS_1	TIGR00885===L-fucose:H+ symporter permease		KO:K02429===fucP===MFS transporter, FHS family, L-fucose permease
2512369257	putative alpha-1,2-mannosidase	0	0	1	1	1	1	1	0	0	0	0	0	0	0	0	0	2	BFO_0315	339116	341377	+	COG3537===Putative alpha-1,2-mannosidase	pfam07971===Glyco_hydro_92	TIGR01180===alpha-1,2-mannosidase, putative
2512369270	death-on-curing family protein	0	0	0	0	0	1	1	0	0	0	0	0	0	0	0	0	1	BFO_0328	351831	352385	+	COG3654===Prophage maintenance system killer protein	pfam02661===Fic
2512369271	hypothetical protein	0	1	0	0	0	1	0	0	0	0	0	0	0	0	0	0	1.5	BFO_0329	352416	353336	+	COG2378===Predicted transcriptional regulator	pfam13280===WYL
2512369274	BlaI family transcriptional regulator	0	1	0	0	0	1	1	1	1	1	0	0	0	0	0	0	3	BFO_0332	355685	356044	+	COG3682===Predicted transcriptional regulator	pfam03965===Penicillinase_R			KO:K07737===K07737===putative transcriptional regulator
2512369288	hypothetical protein	1	1	0	0	0	0	0	0	0	0	0	0	0	0	0	0	2	BFO_0346	368040	368855	+		pfam07610===DUF1573
2512369314	hypothetical protein	1	1	0	0	0	0	0	0	0	0	0	0	0	0	0	0	2	BFO_0372	388607	389410	+		pfam07610===DUF1573
2512369337	SusD family protein	0	0	0	0	0	1	1	0	0	0	0	0	0	0	0	0	1	BFO_0395	420353	422113	+		pfam07980===SusD<<>>pfam14322===SusD-like_3
2512369395	endonuclease/exonuclease/phosphatase family protein	0	0	0	0	0	1	1	0	0	0	0	0	0	0	0	0	1	BFO_0453	487382	488218	-	COG3568===Metal-dependent hydrolase	pfam03372===Exo_endo_phos			KO:K06896===K06896===
2512369408	alpha amylase	0	0	0	0	0	1	1	1	1	1	0	0	0	0	0	0	2	BFO_0466	498635	500569	-	COG0366===Glycosidases	pfam09087===Cyc-maltodext_N<<>>pfam10438===Cyc-maltodext_C<<>>pfam00128===Alpha-amylase
2512369417	glycosyltransferase, group 1 family protein	0	0	1	1	1	1	1	0	0	0	1	0	0	0	0	0	3	BFO_0475	513630	514787	+	COG0438===Glycosyltransferase	pfam00534===Glycos_transf_1<<>>pfam13579===Glyco_trans_4_4
2512369428	50S ribosomal protein L32	1	1	1	1	1	0	0	1	1	1	0	0	0	0	0	0	4	BFO_0486	522260	522379	-	COG0333===Ribosomal protein L32	pfam01783===Ribosomal_L32p	TIGR01031===ribosomal protein L32		KO:K02911===RP-L32, rpmF===large subunit ribosomal protein L32
2512369431	putative alpha-1,2-mannosidase	0	0	1	1	1	1	1	0	0	0	0	0	0	0	0	0	2	BFO_0489	523202	525583	-	COG3537===Putative alpha-1,2-mannosidase	pfam07971===Glyco_hydro_92	TIGR01180===alpha-1,2-mannosidase, putative
2512369447	AhpC/TSA family antioxidant protein	1	0	0	0	0	0	0	0	0	0	0	0	0	0	0	0	1	BFO_0505	549813	550424	+	COG1225===Peroxiredoxin	pfam00578===AhpC-TSA
2512369473	y4mF family transcriptional regulator	0	0	0	0	1	0	0	0	1	2	0	0	0	0	0	0	1.33333	BFO_0531	573687	573914	+	COG3620===Predicted transcriptional regulator with C-terminal CBS domains	pfam01381===HTH_3	TIGR03070===transcriptional regulator, y4mF family
2512369474	HipA N-terminal domain-containing protein	0	0	0	0	1	0	0	0	1	2	0	0	0	0	0	0	1.33333	BFO_0532	573911	574246	+		pfam13657===Couple_hipA	TIGR03071===HipA N-terminal domain	EC:2.7.11.1===Non-specific serine/threonine protein kinase.	KO:K07154===hipA===serine/threonine-protein kinase HipA [EC:2.7.11.1]
2512369475	HipA-like C-terminal domain-containing protein	0	0	0	0	1	0	0	0	1	2	0	0	0	0	0	0	1.33333	BFO_0533	574236	575171	+	COG3550===Uncharacterized protein related to capsule biosynthesis enzymes	pfam07805===HipA_N<<>>pfam07804===HipA_C		EC:2.7.11.1===Non-specific serine/threonine protein kinase.	KO:K07154===hipA===serine/threonine-protein kinase HipA [EC:2.7.11.1]
2512369519	hypothetical protein	1	0	0	0	0	0	0	0	0	0	0	0	0	0	0	0	1	BFO_0577	632677	632934	-
2512369520	hypothetical protein	1	0	0	0	0	1	1	0	0	0	0	0	0	0	0	0	2	BFO_0578	632955	633956	-	COG4260===Putative virion core protein (lumpy skin disease virus)	pfam13421===Band_7_1<<>>pfam09851===SHOCT
2512369521	hypothetical protein	1	0	0	0	0	0	0	0	0	0	0	0	0	0	0	0	1	BFO_0579	633999	635387	-
2512369527	L-aspartate oxidase	1	1	1	1	1	1	1	1	1	1	1	0	0	0	0	0	6	BFO_0585	638356	639924	+	COG0029===Aspartate oxidase	pfam00890===FAD_binding_2<<>>pfam02910===Succ_DH_flav_C	TIGR00551===L-aspartate oxidase	EC:1.4.3.16===L-aspartate oxidase.	KO:K00278===nadB===L-aspartate oxidase [EC:1.4.3.16]	561===L-aspartate oxidase (EC 1.4.3.16)
2512369533	hypothetical protein	1	0	0	0	0	0	0	0	0	0	0	0	0	0	0	0	1	BFO_0591	648811	649032	-
2512369562	hypothetical protein	0	0	0	0	0	1	0	1	1	1	0	0	0	0	0	0	1.5	BFO_0620	669920	670114	+
2512369565	DNA mismatch endonuclease Vsr	0	0	0	0	0	1	1	1	1	1	0	0	0	0	0	0	2	BFO_0623	670795	671292	+	COG3727===DNA G:T-mismatch repair endonuclease	pfam03852===Vsr	TIGR00632===DNA mismatch endonuclease Vsr	EC:3.1.-===Hydrolases. Acting on ester bonds.	KO:K07458===vsr===DNA mismatch endonuclease, patch repair protein [EC:3.1.-.-]	606===T/G mismatch-specific endonuclease (EC 3.1.-.-)
2512369591	PspC domain-containing protein	1	0	1	1	1	0	0	0	0	0	1	0	0	0	0	0	3	BFO_0649	698839	699975	-	COG1983===Putative stress-responsive transcriptional regulator	pfam04024===PspC				2245===phage shock protein C (PspC) family protein
2512369592	PadR family transcriptional regulator	1	0	0	0	0	0	0	0	0	0	1	0	0	0	0	0	2	BFO_0650	699988	700317	-	COG1695===Predicted transcriptional regulators	pfam03551===PadR			KO:K10947===padR===PadR family transcriptional regulator, regulatory protein PadR
2512369598	ATP synthase F1 subunit gamma	1	0	0	0	0	1	1	1	1	1	1	0	0	0	0	0	4	BFO_0656	706340	707200	-	COG0224===F0F1-type ATP synthase, gamma subunit	pfam00231===ATP-synt	TIGR01146===ATP synthase, F1 gamma subunit	EC:3.6.3.14===H(+)-transporting two-sector ATPase.	KO:K02115===ATPF1G, atpG===F-type H+-transporting ATPase subunit gamma [EC:3.6.3.14]
2512369599	ATP synthase F1 subunit alpha	1	0	0	0	0	1	1	1	1	1	1	0	0	0	0	0	4	BFO_0657	707229	708830	-	COG0056===F0F1-type ATP synthase, alpha subunit	pfam02874===ATP-synt_ab_N<<>>pfam00006===ATP-synt_ab<<>>pfam00306===ATP-synt_ab_C	TIGR00962===proton translocating ATP synthase, F1 alpha subunit	EC:3.6.3.14===H(+)-transporting two-sector ATPase.	KO:K02111===ATPF1A, atpA===F-type H+-transporting ATPase subunit alpha [EC:3.6.3.14]
2512369600	ATP synthase F1 subunit delta	1	0	0	0	0	0	0	0	0	1	1	0	0	0	0	0	2.33333	BFO_0658	708854	709432	-	COG0712===F0F1-type ATP synthase, delta subunit (mitochondrial oligomycin sensitivity protein)	pfam00213===OSCP	TIGR01145===ATP synthase, F1 delta subunit	EC:3.6.3.14===H(+)-transporting two-sector ATPase.	KO:K02113===ATPF1D, atpH===F-type H+-transporting ATPase subunit delta [EC:3.6.3.14]
2512369601	ATP synthase F0 subunit B	1	0	0	0	0	1	1	1	1	1	1	0	0	0	0	0	4	BFO_0659	709500	709994	-	COG0711===F0F1-type ATP synthase, subunit b	pfam00430===ATP-synt_B	TIGR01144===ATP synthase, F0 subunit b	EC:3.6.3.14===H(+)-transporting two-sector ATPase.	KO:K02109===ATPF0B, atpF===F-type H+-transporting ATPase subunit b [EC:3.6.3.14]
2512369602	ATP synthase F0 subunit C	1	0	0	0	0	1	1	1	1	1	1	0	0	0	0	0	4	BFO_0660	710012	710263	-	COG0636===F0F1-type ATP synthase, subunit c/Archaeal/vacuolar-type H+-ATPase, subunit K	pfam00137===ATP-synt_C	TIGR01260===ATP synthase, F0 subunit c	EC:3.6.3.14===H(+)-transporting two-sector ATPase.	KO:K02110===ATPF0C, atpE===F-type H+-transporting ATPase subunit c [EC:3.6.3.14]
2512369603	ATP synthase F0 subunit A	1	0	0	0	0	1	1	1	1	1	1	0	0	0	0	0	4	BFO_0661	710304	711353	-	COG0356===F0F1-type ATP synthase, subunit a	pfam00119===ATP-synt_A	TIGR01131===ATP synthase subunit 6 (eukaryotes),also subunit A (prokaryotes)	EC:3.6.3.14===H(+)-transporting two-sector ATPase.	KO:K02108===ATPF0A, atpB===F-type H+-transporting ATPase subunit a [EC:3.6.3.14]
2512369605	ATP synthase, delta/epsilon subunit, beta-sandwich domain-containing protein	1	0	0	0	0	1	1	1	1	1	1	0	0	0	0	0	4	BFO_0663	711845	712090	-	COG0355===F0F1-type ATP synthase, epsilon subunit (mitochondrial delta subunit)	pfam02823===ATP-synt_DE_N		EC:3.6.3.14===H(+)-transporting two-sector ATPase.	KO:K02114===ATPF1E, atpC===F-type H+-transporting ATPase subunit epsilon [EC:3.6.3.14]
2512369606	ATP synthase F1 subunit beta	1	0	0	0	0	1	1	1	1	1	1	0	0	0	0	0	4	BFO_0664	712095	713618	-	COG0055===F0F1-type ATP synthase, beta subunit	pfam00306===ATP-synt_ab_C<<>>pfam00006===ATP-synt_ab<<>>pfam02874===ATP-synt_ab_N	TIGR01039===ATP synthase, F1 beta subunit	EC:3.6.3.14===H(+)-transporting two-sector ATPase.	KO:K02112===ATPF1B, atpD===F-type H+-transporting ATPase subunit beta [EC:3.6.3.14]
2512369622	hypothetical protein	0	0	0	1	1	0	0	1	0	0	0	0	0	0	0	0	1	BFO_0680	733464	734132	+
2512369623	methyltransferase domain-containing protein	0	1	0	0	0	1	1	0	0	0	0	0	0	0	0	0	2	BFO_0681	734266	735069	-	COG2227===2-polyprenyl-3-methyl-5-hydroxy-6-metoxy-1,4-benzoquinol methylase	pfam13847===Methyltransf_31
2512369625	excisionase family DNA binding domain-containing protein	0	0	1	0	1	0	0	1	0	0	0	0	0	0	0	0	1	BFO_0683	739299	739655	+		pfam12728===HTH_17	TIGR01764===DNA binding domain, excisionase family
2512369632	DNA-binding helix-turn-helix protein	0	1	1	1	1	1	0	1	0	1	1	0	0	0	0	0	4.16667	BFO_0690	744279	744485	+		pfam01381===HTH_3
2512369633	hypothetical protein	0	0	0	1	0	1	1	1	0	0	1	0	0	0	0	0	2.66667	BFO_0691	744497	744775	+
2512369638	hypothetical protein	0	1	0	0	1	0	0	0	0	0	0	0	0	0	0	0	1.33333	BFO_0696	751210	751782	+		pfam10604===Polyketide_cyc2
2512369641	glycosyl hydrolase family 3, C-terminal domain-containing protein	0	0	0	0	0	1	1	0	0	0	0	0	0	0	0	0	1	BFO_0699	752845	755172	+	COG1472===Beta-glucosidase-related glycosidases	pfam14310===Fn3-like<<>>pfam00933===Glyco_hydro_3<<>>pfam01915===Glyco_hydro_3_C		EC:3.2.1.21===Beta-glucosidase.	KO:K05349===bglX===beta-glucosidase [EC:3.2.1.21]
2512369651	2,3-bisphosphoglycerate-independent phosphoglycerate mutase	0	0	0	0	0	1	1	1	1	1	1	0	0	0	0	0	3	BFO_0709	767148	768719	-	COG0696===Phosphoglyceromutase	pfam01676===Metalloenzyme<<>>pfam06415===iPGM_N	TIGR01307===2,3-bisphosphoglycerate-independent phosphoglycerate mutase	EC:5.4.2.1===Phosphoglycerate mutase.	KO:K15633===gpmI===2,3-bisphosphoglycerate-independent phosphoglycerate mutase [EC:5.4.2.1]	1478===phosphoglycerate mutase (EC 5.4.2.1)
2512369660	diaminopimelate decarboxylase	0	0	1	1	1	1	1	0	0	0	0	0	0	0	0	0	2	BFO_0718	777447	778607	+	COG0019===Diaminopimelate decarboxylase	pfam00278===Orn_DAP_Arg_deC<<>>pfam02784===Orn_Arg_deC_N	TIGR01048===diaminopimelate decarboxylase	EC:4.1.1.20===Diaminopimelate decarboxylase.	KO:K01586===lysA===diaminopimelate decarboxylase [EC:4.1.1.20]
2512369707	alpha-N-acetylgalactosaminidase	0	0	1	1	1	1	1	0	0	0	0	0	0	0	0	0	2	BFO_0765	835912	837318	+	COG0673===Predicted dehydrogenases and related proteins	pfam01408===GFO_IDH_MocA	TIGR01409===Tat (twin-arginine translocation) pathway signal sequence
2512369723	acid phosphatase	0	0	0	0	0	1	1	1	1	1	1	0	0	0	0	0	3	BFO_0781	855240	856019	+	COG0671===Membrane-associated phospholipid phosphatase	pfam01569===PAP2		EC:3.1.3.2===Acid phosphatase.	KO:K09474===phoN===acid phosphatase (class A) [EC:3.1.3.2]
2512369724	phosphate-selective porin O and P	0	0	0	0	0	1	1	1	1	1	0	0	0	0	0	0	2	BFO_0782	856033	857181	+	COG3746===Phosphate-selective porin	pfam07396===Porin_O_P			KO:K07221===oprO_P===phosphate-selective porin OprO and OprP
2512369725	putative glucose-1-phosphatase	0	0	0	0	0	1	1	0	0	0	0	0	0	0	0	0	1	BFO_0783	857230	858516	+		pfam00328===His_Phos_2		EC:3.1.3.10===Glucose-1-phosphatase.	KO:K01085===agp===glucose-1-phosphatase [EC:3.1.3.10]
2512369729	Sodium:neurotransmitter symporter family protein	0	0	0	0	0	1	1	0	0	0	0	0	0	0	0	0	1	BFO_0787	859913	861271	+	COG0733===Na+-dependent transporters of the SNF family	pfam00209===SNF			KO:K03308===TC.NSS===neurotransmitter:Na+ symporter, NSS family
2512369730	aldose 1-epimerase	0	0	1	1	1	1	1	0	0	0	1	0	0	0	0	0	3	BFO_0788	861589	862710	-	COG2017===Galactose mutarotase and related enzymes	pfam01263===Aldose_epim		EC:5.1.3.3===Aldose 1-epimerase.	KO:K01785===E5.1.3.3, galM===aldose 1-epimerase [EC:5.1.3.3]	5322===aldose 1-epimerase (EC 5.1.3.3)
2512369732	quinolinate synthetase complex subunit A	1	1	1	1	1	1	1	1	1	1	1	0	0	0	0	0	6	BFO_0790	863062	863994	+	COG0379===Quinolinate synthase	pfam02445===NadA	TIGR00550===quinolinate synthetase complex, A subunit	EC:2.5.1.72===Quinolinate synthase.	KO:K03517===nadA===quinolinate synthase [EC:2.5.1.72]	562===quinolinate synthetase (EC 2.5.1.72)
2512369816	hypothetical protein	0	0	0	0	0	0	0	0	0	0	1	0	0	0	0	0	1	BFO_0874	960111	961451	+	COG4099===Predicted peptidase
2512369847	TetR family transcriptional regulator	0	0	1	1	1	0	1	1	0	0	0	0	0	0	0	0	1.83333	BFO_0905	988747	989340	+	COG1309===Transcriptional regulator	pfam00440===TetR_N				2313===transcriptional regulator, TetR family
2512369850	hypothetical protein	0	0	0	1	1	1	1	1	1	1	1	0	0	0	0	0	3.66667	BFO_0908	991304	992602	-	COG1373===Predicted ATPase (AAA+ superfamily)	pfam13635===DUF4143<<>>pfam13173===AAA_14			KO:K07133===K07133===
2512369855	HAD hydrolase	0	0	1	1	1	1	0	1	1	1	0	0	0	0	0	0	2.5	BFO_0913	995033	995626	-	COG0560===Phosphoserine phosphatase	pfam12710===HAD	TIGR01490===HAD-superfamily subfamily IB hydrolase, TIGR01490<<>>TIGR01488===Haloacid Dehalogenase superfamily, subfamily IB, phosphoserine phosphatase-like
2512369856	prenyltransferase, UbiA family	0	0	1	1	1	1	1	1	1	1	0	0	0	0	0	0	3	BFO_0914	995631	996524	-	COG0382===4-hydroxybenzoate polyprenyltransferase and related prenyltransferases	pfam01040===UbiA
2512369861	Sigma-70 region 2	0	0	1	1	1	1	1	1	1	2	0	0	0	0	0	0	3.33333	BFO_0919	997814	998302	+	COG1595===DNA-directed RNA polymerase specialized sigma subunit, sigma24 homolog	pfam04542===Sigma70_r2<<>>pfam08281===Sigma70_r4_2	TIGR02937===RNA polymerase sigma factor, sigma-70 family		KO:K03088===SIG3.2, rpoE===RNA polymerase sigma-70 factor, ECF subfamily
2512369863	hypothetical protein	0	0	0	0	0	1	1	0	0	0	0	0	0	0	0	0	1	BFO_0921	998826	999314	+		pfam14060===DUF4252
2512369931	exonuclease SbcCD subunit D	0	0	0	0	0	0	0	0	0	0	1	0	0	0	0	0	1	BFO_0989	1069925	1071133	+	COG0420===DNA repair exonuclease	pfam00149===Metallophos<<>>pfam12320===SbcD_C	TIGR00619===exonuclease SbcD		KO:K03547===sbcD===exonuclease SbcD	647===Exodeoxyribonuclease I subunit D (EC 3.1.11.1)<<>>1267===Exodeoxyribonuclease I (EC 3.1.11.1)
2512369932	putative nuclease sbcCD, subunit C	0	0	0	0	0	0	0	0	0	0	1	0	0	0	0	0	1	BFO_0990	1071196	1074291	+	COG0419===ATPase involved in DNA repair	pfam13476===AAA_23<<>>pfam13558===SbcCD_C	TIGR00618===exonuclease SbcC		KO:K03546===sbcC===exonuclease SbcC
2512369941	uracil permease	0	1	1	1	1	1	1	1	1	1	0	0	0	0	0	0	4	BFO_0999	1080053	1081339	-	COG2233===Xanthine/uracil permeases	pfam00860===Xan_ur_permease	TIGR00801===uracil-xanthine permease		KO:K02824===pyrP, uraA===uracil permease
2512369953	NlpC/P60 family protein	1	1	0	0	0	0	0	0	0	0	1	0	0	0	0	0	3	BFO_1011	1098019	1099101	+	COG0791===Cell wall-associated hydrolases (invasion-associated proteins)	pfam00877===NLPC_P60
2512369957	radical SAM domain-containing protein	1	0	0	0	0	1	1	0	0	0	1	0	0	0	0	0	3	BFO_1015	1103441	1104223	+	COG0731===Fe-S oxidoreductases	pfam04055===Radical_SAM
2512369965	putative lipoprotein	0	0	0	0	0	1	1	0	0	0	0	0	0	0	0	0	1	BFO_1023	1109379	1111043	-		pfam12741===SusD-like
2512370014	DegT/DnrJ/EryC1/StrS aminotransferase family protein	0	0	0	0	0	1	0	1	1	1	1	0	0	0	0	0	2.5	BFO_1073	1162493	1163647	-	COG0399===Predicted pyridoxal phosphate-dependent enzyme apparently involved in regulation of cell wall biogenesis	pfam01041===DegT_DnrJ_EryC1	TIGR04181===aminotransferase, LLPSF_NHT_00031 family
2512370034	hypothetical protein	0	0	0	0	0	0	0	0	0	0	1	0	0	0	0	0	1	BFO_1093	1184746	1185099	-	COG2315===Uncharacterized protein conserved in bacteria	pfam04237===YjbR
2512370065	pyruvate phosphate dikinase, PEP/pyruvate binding domain-containing protein	0	0	0	0	0	1	1	0	0	0	0	0	0	0	0	0	1	BFO_1125	1216944	1219925	+	COG0574===Phosphoenolpyruvate synthase/pyruvate phosphate dikinase	pfam01326===PPDK_N
2512370087	transcriptional regulator, LuxR family	0	0	0	0	0	0	0	1	1	1	0	0	0	0	0	0	1	BFO_1146	1241193	1241912	+	COG2197===Response regulator containing a CheY-like receiver domain and an HTH DNA-binding domain	pfam00196===GerE
2512370152	hypothetical protein	1	0	0	0	0	0	0	0	0	0	1	0	0	0	0	0	2	BFO_1211	1305123	1306628	-	COG1262===Uncharacterized conserved protein	pfam03781===FGE-sulfatase<<>>pfam03264===Cytochrom_NNT
2512370158	hypothetical protein	0	0	0	0	0	1	1	0	0	0	0	0	0	0	0	0	1	BFO_1217	1310275	1310919	-
2512370164	hypothetical protein	0	0	0	0	0	0	0	0	0	0	1	0	0	0	0	0	1	BFO_1223	1316567	1316929	+	COG3943===Virulence protein
2512370168	excisionase family DNA binding domain-containing protein	1	0	1	1	0	1	0	1	1	0	1	0	0	0	0	0	3.83333	BFO_1227	1317910	1318302	+	COG2452===Predicted site-specific integrase-resolvase	pfam12728===HTH_17	TIGR01764===DNA binding domain, excisionase family
2512370179	hypothetical protein	0	0	0	0	0	0	0	0	0	0	1	0	0	0	0	0	1	BFO_1238	1336875	1337288	+	COG0262===Dihydrofolate reductase	pfam01872===RibD_C
2512370182	divergent AAA domain-containing protein	0	0	0	0	0	1	0	0	1	2	0	0	0	0	0	0	1.5	BFO_1241	1338268	1339731	+	COG2865===Predicted transcriptional regulator containing an HTH domain and an uncharacterized domain shared with the mammalian protein Schlafen	pfam13749===HATPase_c_4<<>>pfam04326===AAA_4		EC:3.6.4.12===DNA helicase.	KO:K03655===recG===ATP-dependent DNA helicase RecG [EC:3.6.4.12]
2512370189	hypothetical protein	0	0	0	0	0	0	0	0	0	0	1	0	0	0	0	0	1	BFO_1248	1345765	1346118	+		pfam11888===DUF3408
2512370190	hypothetical protein	0	0	0	0	0	1	0	0	0	0	1	0	0	0	0	0	1.5	BFO_1249	1346157	1346873	+
2512370194	putative lipoprotein	0	0	0	0	0	0	0	0	0	0	1	0	0	0	0	0	1	BFO_1253	1350281	1350661	+		pfam12992===DUF3876
2512370198	hypothetical protein	0	0	0	0	0	1	0	0	0	0	1	0	0	0	0	0	1.5	BFO_1257	1352984	1353292	+		pfam13150===DUF3989
2512370205	hypothetical protein	0	0	0	0	0	0	0	0	0	0	1	0	0	0	0	0	1	BFO_1264	1358237	1358458	-
2512370207	hypothetical protein	0	0	0	0	0	0	0	0	0	0	1	0	0	0	0	0	1	BFO_1266	1358930	1359175	-
2512370208	hypothetical protein	0	0	0	0	0	0	0	0	0	0	1	0	0	0	0	0	1	BFO_1267	1359172	1359405	-		pfam12989===DUF3873
2512370209	hypothetical protein	0	0	0	0	0	0	0	0	0	1	1	0	0	0	0	0	1.33333	BFO_1268	1359426	1359683	-
2512370210	hypothetical protein	0	1	1	1	0	1	1	1	1	1	1	0	0	0	0	0	4.66667	BFO_1269	1359708	1360997	-		pfam14284===PcfJ
2512370214	hypothetical protein	0	0	0	0	0	0	0	0	0	0	1	0	0	0	0	0	1	BFO_1273	1361844	1362035	+
2512370238	hypothetical protein	0	1	1	1	1	0	0	0	0	0	1	0	0	0	0	0	3	BFO_1297	1373398	1376028	+
2512370279	glutathione peroxidase	0	1	0	0	0	1	1	1	1	2	1	0	0	0	0	0	4.33333	BFO_1338	1428740	1429339	+	COG0386===Glutathione peroxidase	pfam00255===GSHPx		EC:1.11.1.9===Glutathione peroxidase.	KO:K00432===E1.11.1.9===glutathione peroxidase [EC:1.11.1.9]
2512370285	putative lipoprotein	0	0	0	0	0	1	1	0	0	0	0	0	0	0	0	0	1	BFO_1344	1435969	1437621	+		pfam12741===SusD-like
2512370338	hypothetical protein	0	0	0	0	0	1	1	0	0	0	0	0	0	0	0	0	1	BFO_1397	1495948	1497366	-
2512370404	hypothetical protein	0	0	0	0	0	1	1	0	1	1	1	0	0	0	0	0	2.66667	BFO_1463	1569279	1569980	-	COG0673===Predicted dehydrogenases and related proteins
2512370406	radical SAM domain-containing protein	0	0	0	0	0	1	1	0	1	1	1	0	0	0	0	0	2.66667	BFO_1465	1570340	1571362	-	COG0535===Predicted Fe-S oxidoreductases	pfam13186===SPASM<<>>pfam04055===Radical_SAM	TIGR04085===radical SAM additional 4Fe4S-binding SPASM domain
2512370408	hypothetical protein	0	0	0	0	0	1	1	1	1	1	0	0	0	0	0	0	2	BFO_1467	1572695	1573168	+	COG1956===GAF domain-containing protein	pfam13185===GAF_2			KO:K07170===K07170===GAF domain-containing protein
2512370424	NifU-like protein	1	0	1	1	1	0	0	0	0	0	0	0	0	0	0	0	2	BFO_1485	1589460	1589777	+	COG0694===Thioredoxin-like proteins and domains	pfam01106===NifU
2512370431	thioesterase family protein	0	0	1	1	1	0	0	0	0	0	0	0	0	0	0	0	1	BFO_1492	1596677	1597153	-	COG1607===Acyl-CoA hydrolase	pfam03061===4HBT
2512370461	nucleotidyl transferase	1	0	0	0	0	1	1	1	1	1	1	0	0	0	0	0	4	BFO_1521	1633444	1634193	-	COG1208===Nucleoside-diphosphate-sugar pyrophosphorylase involved in lipopolysaccharide biosynthesis/translation initiation factor 2B, gamma/epsilon subunits (eIF-2Bgamma/eIF-2Bepsilon)	pfam00483===NTP_transferase		EC:2.7.7.13===Mannose-1-phosphate guanylyltransferase.	KO:K00966===GMPP===mannose-1-phosphate guanylyltransferase [EC:2.7.7.13]
2512370462	phosphotransferase enzyme family	1	0	0	0	0	1	1	1	1	1	1	0	0	0	0	0	4	BFO_1523	1634190	1635623	-	COG1660===Predicted P-loop-containing kinase	pfam03668===ATP_bind_2<<>>pfam01636===APH
2512370528	TonB-dependent receptor	0	0	0	0	0	1	1	0	0	0	0	0	0	0	0	0	1	BFO_1590	1690690	1693548	-	COG1629===Outer membrane receptor proteins, mostly Fe transport	pfam07715===Plug<<>>pfam13715===DUF4480
2512370535	hypothetical protein	1	1	1	1	1	1	1	1	1	1	0	0	0	0	0	0	5	BFO_1597	1700184	1702532	+	COG1033===Predicted exporters of the RND superfamily	pfam03176===MMPL			KO:K07003===K07003===
2512370538	hypothetical protein	1	0	0	0	0	0	0	0	0	0	0	0	0	0	0	0	1	BFO_1600	1706462	1706617	+
2512370539	hypothetical protein	1	0	0	0	0	0	0	0	0	0	0	0	0	0	0	0	1	BFO_1601	1706614	1707345	+		pfam14196===ATC_hydrolase
2512370543	hypothetical protein	1	1	1	1	1	1	1	1	1	1	0	0	0	0	0	0	5	BFO_1605	1709981	1710769	+		pfam07044===DUF1329
2512370545	hypothetical protein	1	1	1	1	1	1	1	1	1	1	0	0	0	0	0	0	5	BFO_1607	1711254	1712498	+
2512370547	hypothetical protein	0	0	0	1	1	0	0	0	0	0	1	0	0	0	0	0	1.66667	BFO_1609	1713346	1713909	+	COG2020===Putative protein-S-isoprenylcysteine methyltransferase	pfam04191===PEMT
2512370550	metal cation transporter, ZIP family	1	1	0	0	0	0	0	1	0	0	0	0	0	0	0	0	2.33333	BFO_1612	1717992	1718813	+	COG0428===Predicted divalent heavy-metal cations transporter	pfam02535===Zip			KO:K07238===TC.ZIP, zupT, ZRT3, ZIP2===zinc transporter, ZIP family
2512370551	hypothetical protein	1	0	0	0	0	0	0	0	0	0	0	0	0	0	0	0	1	BFO_1613	1718931	1719506	+
2512370555	hypothetical protein	1	0	0	0	0	0	0	0	1	1	0	0	0	0	0	0	1.66667	BFO_1617	1721775	1722590	+		pfam04383===KilA-N
2512370556	methyltransferase domain-containing protein	1	0	0	0	0	0	0	0	0	0	0	0	0	0	0	0	1	BFO_1618	1722687	1723454	+	COG2226===Methylase involved in ubiquinone/menaquinone biosynthesis	pfam08241===Methyltransf_11
2512370557	hypothetical protein	1	1	0	1	0	0	0	0	0	0	0	0	0	0	0	0	2.33333	BFO_1619	1723501	1724076	+
2512370558	glyoxalase family protein	1	0	0	0	0	1	0	0	0	0	0	0	0	0	0	0	1.5	BFO_1620	1724073	1724468	+	COG3607===Predicted lactoylglutathione lyase	pfam12681===Glyoxalase_2
2512370596	radical SAM protein	1	1	1	1	1	1	1	1	1	1	0	0	0	0	0	0	5	BFO_1658	1765712	1766644	+	COG1242===Predicted Fe-S oxidoreductase	pfam04055===Radical_SAM	TIGR01212===radical SAM protein, TIGR01212 family		KO:K07139===K07139===
2512370602	hypothetical protein	0	0	0	0	0	1	1	0	1	1	1	0	0	0	0	0	2.66667	BFO_1664	1772419	1773528	-		pfam13201===Xylanase
2512370688	ROK family protein	0	1	0	1	0	0	0	0	0	1	1	0	0	0	0	0	2.66667	BFO_1750	1866342	1867550	-	COG1940===Transcriptional regulator/sugar kinase	pfam13412===HTH_24<<>>pfam00480===ROK	TIGR00744===ROK family protein (putative glucokinase)
2512370690	MarR family transcriptional regulator	1	0	0	0	0	1	1	0	0	1	1	0	0	0	0	0	3.33333	BFO_1752	1867793	1868158	-	COG1846===Transcriptional regulators	pfam01047===MarR
2512370692	hypothetical protein	1	0	0	0	0	0	0	0	0	0	0	0	0	0	0	0	1	BFO_1754	1868631	1868831	-
2512370693	pyridine nucleotide-disulfide oxidoreductase	1	0	1	1	1	0	0	0	0	0	1	0	0	0	0	0	3	BFO_1755	1868847	1871291	-	COG0446===Uncharacterized NAD(FAD)-dependent dehydrogenases	pfam00070===Pyr_redox<<>>pfam13686===DrsE_2<<>>pfam00581===Rhodanese<<>>pfam01206===TusA<<>>pfam07992===Pyr_redox_2<<>>pfam02852===Pyr_redox_dim
2512370712	hypothetical protein	0	0	0	0	0	1	1	0	1	1	1	0	0	0	0	0	2.66667	BFO_1774	1889295	1890056	+		pfam13568===OMP_b-brl_2
2512370750	putative acetylornithine transaminase	1	0	0	0	0	0	0	0	0	0	0	0	0	0	0	0	1	BFO_1812	1930513	1931646	-	COG4992===Ornithine/acetylornithine aminotransferase	pfam00202===Aminotran_3		EC:2.6.1.11===Acetylornithine transaminase.	KO:K00818===E2.6.1.11, argD===acetylornithine aminotransferase [EC:2.6.1.11]
2512370754	arginine repressor	0	1	0	0	0	1	1	1	1	1	0	0	0	0	0	0	3	BFO_1816	1934567	1935076	-	COG1438===Arginine repressor	pfam01316===Arg_repressor<<>>pfam02863===Arg_repressor_C	TIGR01529===arginine repressor		KO:K03402===argR, ahrC===transcriptional regulator of arginine metabolism	2260===transcriptional regulator, ArgR family
2512370799	hypothetical protein	1	0	0	1	0	0	0	0	0	0	0	0	0	0	0	0	1.33333	BFO_1861	1981417	1981887	+
2512370803	hypothetical protein	1	0	0	0	0	0	0	0	0	0	0	0	0	0	0	0	1	BFO_1865	1985085	1985414	+
2512370828	hypothetical protein	0	0	1	1	1	0	0	0	0	0	0	0	0	0	0	0	1	BFO_1890	2007176	2008387	+	COG1373===Predicted ATPase (AAA+ superfamily)	pfam13173===AAA_14<<>>pfam13635===DUF4143			KO:K07133===K07133===
2512370861	glycosyl hydrolase family 20, catalytic domain-containing protein	0	0	1	1	1	1	1	0	0	0	0	0	0	0	0	0	2	BFO_1923	2048474	2050807	-	COG3525===N-acetyl-beta-hexosaminidase	pfam02838===Glyco_hydro_20b<<>>pfam03174===CHB_HEX_C<<>>pfam00728===Glyco_hydro_20<<>>pfam07691===PA14		EC:3.2.1.52===Beta-N-acetylhexosaminidase.	KO:K12373===HEXA_B===hexosaminidase [EC:3.2.1.52]
2512370879	Preprotein translocase subunit SecE	1	1	1	1	0	0	0	1	1	1	1	0	0	0	0	0	4.66667	BFO_1941	2063340	2063528	+	COG0690===Preprotein translocase subunit SecE	pfam00584===SecE	TIGR00964===preprotein translocase, SecE subunit, bacterial		KO:K03073===secE===preprotein translocase subunit SecE
2512370889	isochorismate synthase	0	0	0	1	1	1	1	1	1	1	0	0	0	0	0	0	2.66667	BFO_1951	2076410	2077603	+	COG1169===Isochorismate synthase	pfam00425===Chorismate_bind	TIGR00543===isochorismate synthases	EC:5.4.4.2===Isochorismate synthase.	KO:K02361===entC===isochorismate synthase [EC:5.4.4.2]	1731===isochorismate synthase (EC 5.4.4.2)
2512370890	2-oxoglutarate synthase subunit, 2-oxoacid-ferredoxin oxidoreductase subunit B	0	0	0	1	1	1	1	1	1	1	0	0	0	0	0	0	2.66667	BFO_1952	2077603	2079336	+	COG1165===2-succinyl-6-hydroxy-2,4-cyclohexadiene-1-carboxylate synthase	pfam02776===TPP_enzyme_N	TIGR00173===2-succinyl-5-enolpyruvyl-6-hydroxy-3-cyclohexene-1-carboxylic-acid synthase	EC:2.2.1.9===2-succinyl-5-enolpyruvyl-6-hydroxy-3-cyclohexene-1-carboxylic-acid synthase.	KO:K02551===menD===2-succinyl-5-enolpyruvyl-6-hydroxy-3-cyclohexene-1-carboxylate synthase [EC:2.2.1.9]
2512370891	naphthoate synthase	0	1	1	1	1	1	1	1	1	1	0	0	0	0	0	0	4	BFO_1953	2079355	2080179	+	COG0447===Dihydroxynaphthoic acid synthase	pfam00378===ECH	TIGR01929===naphthoate synthase (dihydroxynaphthoic acid synthetase)	EC:4.1.3.36===1,4-dihydroxy-2-naphthoyl-CoA synthase.	KO:K01661===menB===naphthoate synthase [EC:4.1.3.36]	1846===1,4-Dihydroxy-2-naphthoyl-CoA synthase (EC 4.1.3.36)
2512370892	putative o-succinylbenzoate synthase	0	0	0	1	1	1	1	1	1	1	0	0	0	0	0	0	2.66667	BFO_1954	2080176	2081249	+	COG4948===L-alanine-DL-glutamate epimerase and related enzymes of enolase superfamily	pfam13378===MR_MLE_C<<>>pfam01188===MR_MLE	TIGR01927===o-succinylbenzoate synthase
2512370893	O-succinylbenzoic acid--CoA ligase	0	0	0	1	1	1	1	1	1	1	0	0	0	0	0	0	2.66667	BFO_1955	2081273	2082322	+	COG0318===Acyl-CoA synthetases (AMP-forming)/AMP-acid ligases II	pfam00501===AMP-binding<<>>pfam13193===AMP-binding_C		EC:6.2.1.26===o-succinylbenzoate--CoA ligase.	KO:K01911===menE===O-succinylbenzoic acid--CoA ligase [EC:6.2.1.26]
2512370905	hypothetical protein	0	0	0	0	0	1	1	0	0	0	0	0	0	0	0	0	1	BFO_1967	2099333	2099662	+	COG2865===Predicted transcriptional regulator containing an HTH domain and an uncharacterized domain shared with the mammalian protein Schlafen	pfam13412===HTH_24
2512370920	alpha amylase	0	0	1	1	1	0	0	0	0	1	1	0	0	0	0	0	2.33333	BFO_1982	2115953	2118448	-	COG0296===1,4-alpha-glucan branching enzyme	pfam02922===CBM_48<<>>pfam00128===Alpha-amylase
2512370928	glycosyltransferase, group 1 family protein	0	0	0	0	0	1	1	0	0	0	0	0	0	0	0	0	1	BFO_1989	2126026	2127159	-	COG0438===Glycosyltransferase	pfam09314===DUF1972<<>>pfam00534===Glycos_transf_1
2512370931	nicotinate-nucleotide diphosphorylase	1	1	1	1	1	1	1	1	1	1	1	0	0	0	0	0	6	BFO_1993	2128241	2129089	+	COG0157===Nicotinate-nucleotide pyrophosphorylase	pfam02749===QRPTase_N<<>>pfam01729===QRPTase_C	TIGR00078===nicotinate-nucleotide pyrophosphorylase	EC:2.4.2.19===Nicotinate-nucleotide diphosphorylase (carboxylating).	KO:K00767===nadC, QPRT===nicotinate-nucleotide pyrophosphorylase (carboxylating) [EC:2.4.2.19]	563===nicotinate-nucleotide pyrophosphorylase [carboxylating] (EC 2.4.2.19)
2512370941	HRDC domain-containing protein	0	1	1	1	1	1	1	1	1	1	0	0	0	0	0	0	4	BFO_2003	2140587	2142746	+	COG0507===ATP-dependent exoDNAse (exonuclease V), alpha subunit - helicase superfamily I member	pfam13538===UvrD_C_2<<>>pfam00570===HRDC<<>>pfam05970===PIF1
2512370947	hypothetical protein	1	0	0	0	0	0	0	0	0	0	0	0	0	0	0	0	1	BFO_2009	2150030	2150680	-
2512370948	hypothetical protein	1	0	0	0	0	0	0	0	0	0	1	0	0	0	0	0	2	BFO_2010	2150815	2151513	-	COG1451===Predicted metal-dependent hydrolase	pfam01863===DUF45			KO:K07043===K07043===
2512370953	putative lipoprotein	0	0	0	0	0	1	1	1	1	1	0	0	0	0	0	0	2	BFO_2015	2158980	2160239	+		pfam14307===Glyco_tran_WbsX
2512370973	ThiC family	1	1	1	1	1	0	0	1	1	1	0	0	0	0	0	0	4	BFO_2035	2177997	2179538	+	COG0422===Thiamine biosynthesis protein ThiC	pfam01964===ThiC<<>>pfam13667===ThiC-associated	TIGR00190===thiamine biosynthesis protein ThiC		KO:K03147===thiC===thiamine biosynthesis protein ThiC	5434===hydroxymethylpyrimidine synthase
2512370974	Tex-like protein N-terminal domain-containing protein	1	0	0	0	0	0	0	1	1	1	0	0	0	0	0	0	2	BFO_2036	2179563	2181683	+	COG2183===Transcriptional accessory protein	pfam12836===HHH_3<<>>pfam00575===S1<<>>pfam09371===Tex_N	TIGR00426===competence protein ComEA helix-hairpin-helix repeat region		KO:K06959===K06959===uncharacterized protein
2512370977	aldose 1-epimerase	0	0	1	1	1	1	1	0	0	0	1	0	0	0	0	0	3	BFO_2039	2183315	2184397	+	COG2017===Galactose mutarotase and related enzymes	pfam01263===Aldose_epim		EC:5.1.3.3===Aldose 1-epimerase.	KO:K01785===E5.1.3.3, galM===aldose 1-epimerase [EC:5.1.3.3]	5322===aldose 1-epimerase (EC 5.1.3.3)
2512370979	galactokinase	0	0	1	1	1	1	1	0	0	0	1	0	0	0	0	0	3	BFO_2041	2185827	2186966	+	COG0153===Galactokinase	pfam00288===GHMP_kinases_N<<>>pfam08544===GHMP_kinases_C<<>>pfam10509===GalKase_gal_bdg	TIGR00131===galactokinase	EC:2.7.1.6===Galactokinase.	KO:K00849===galK===galactokinase [EC:2.7.1.6]	1692===galactokinase (EC 2.7.1.6)
2512370985	histidine kinase	0	1	0	0	0	0	0	0	0	0	0	0	0	0	0	0	1	BFO_2047	2195468	2196565	+	COG3275===Putative regulator of cell autolysis	pfam06580===His_kinase
2512370986	response regulator receiver domain-containing protein	0	1	0	0	0	1	0	0	0	0	0	0	0	0	0	0	1.5	BFO_2048	2196584	2197333	+	COG3279===Response regulator of the LytR/AlgR family	pfam00072===Response_reg<<>>pfam04397===LytTR				2295===two component transcriptional regulator, LytTR family
2512370992	hypothetical protein	0	1	1	1	0	1	1	1	0	0	1	0	0	0	0	0	4	BFO_2054	2200961	2201086	+		pfam14284===PcfJ
2512370993	hypothetical protein	0	1	1	0	0	1	1	1	1	1	1	0	0	0	0	0	4.33333	BFO_2055	2201100	2201354	+
2512370994	hypothetical protein	0	1	1	1	0	1	1	1	1	1	1	0	0	0	0	0	4.66667	BFO_2056	2201341	2201589	+
2512370995	hypothetical protein	0	1	0	0	0	0	0	0	0	0	0	0	0	0	0	0	1	BFO_2057	2201589	2201702	+
2512371020	ribonucleoside-diphosphate reductase subunit beta	0	1	0	0	0	1	1	0	0	0	1	0	0	0	0	0	3	BFO_2082	2231961	2233013	+	COG0208===Ribonucleotide reductase, beta subunit	pfam00268===Ribonuc_red_sm		EC:1.17.4.1===Ribonucleoside-diphosphate reductase.	KO:K00526===E1.17.4.1B, nrdB, nrdF===ribonucleoside-diphosphate reductase beta chain [EC:1.17.4.1]
2512371055	hypothetical protein	1	0	0	0	0	0	0	0	0	0	0	0	0	0	0	0	1	BFO_2117	2271908	2273035	-
2512371071	DNA (cytosine-5-)-methyltransferase	1	0	0	0	0	0	0	0	0	0	0	0	0	0	0	0	1	BFO_2133	2285278	2286252	+	COG0863===DNA modification methylase	pfam01555===N6_N4_Mtase		EC:2.1.1.72===Site-specific DNA-methyltransferase (adenine-specific).	KO:K07319===yhdJ===putative adenine-specific DNA-methyltransferase [EC:2.1.1.72]
2512371095	hypothetical protein	0	0	0	0	0	1	1	0	0	0	0	0	0	0	0	0	1	BFO_2157	2309649	2312024	+	COG5373===Predicted membrane protein	pfam10101===DUF2339
2512371120	glycosyl hydrolase family 3, N-terminal domain-containing protein	0	0	0	0	0	1	1	0	0	0	0	0	0	0	0	0	1	BFO_2182	2335528	2337720	-	COG1472===Beta-glucosidase-related glycosidases	pfam14310===Fn3-like<<>>pfam00933===Glyco_hydro_3<<>>pfam01915===Glyco_hydro_3_C		EC:3.2.1.21===Beta-glucosidase.	KO:K05349===bglX===beta-glucosidase [EC:3.2.1.21]
2512371135	hypothetical protein	0	0	0	0	0	0	0	1	1	2	1	0	0	0	0	0	2.33333	BFO_2197	2351164	2352420	+	COG1842===Phage shock protein A (IM30), suppresses sigma54-dependent transcription
2512371140	dihydrodipicolinate synthetase family	0	0	0	0	0	1	1	0	0	0	0	0	0	0	0	0	1	BFO_2202	2354086	2355003	+	COG0329===Dihydrodipicolinate synthase/N-acetylneuraminate lyase	pfam00701===DHDPS		EC:4.1.3.3===N-acetylneuraminate lyase.	KO:K01639===E4.1.3.3, nanA, NPL===N-acetylneuraminate lyase [EC:4.1.3.3]
2512371141	N-acylglucosamine 2-epimerase	0	0	0	0	0	1	1	0	0	0	0	0	0	0	0	0	1	BFO_2203	2355009	2356187	+	COG2942===N-acyl-D-glucosamine 2-epimerase	pfam07221===GlcNAc_2-epim		EC:5.1.3.8===N-acylglucosamine 2-epimerase.	KO:K01787===RENBP===N-acylglucosamine 2-epimerase [EC:5.1.3.8]
2512371146	glycosyl hydrolase family 20, catalytic domain-containing protein	0	0	1	1	1	1	1	0	0	0	0	0	0	0	0	0	2	BFO_2208	2364119	2366116	+	COG3525===N-acetyl-beta-hexosaminidase	pfam02838===Glyco_hydro_20b<<>>pfam00728===Glyco_hydro_20
2512371148	cyclically-permuted mutarotase family protein	0	0	0	0	0	1	1	0	0	0	0	0	0	0	0	0	1	BFO_2210	2368220	2369434	+	COG3055===Uncharacterized protein conserved in bacteria	pfam13964===Kelch_6	TIGR03548===cyclically-permuted mutarotase family protein
2512371164	flavodoxin	1	1	1	1	0	0	0	0	0	0	0	0	0	0	0	0	2.66667	BFO_2227	2386115	2386681	+	COG0716===Flavodoxins	pfam12682===Flavodoxin_4
2512371183	transcriptional regulator, LuxR family	0	0	0	0	0	0	0	1	1	1	0	0	0	0	0	0	1	BFO_2246	2405237	2405953	-	COG2197===Response regulator containing a CheY-like receiver domain and an HTH DNA-binding domain	pfam00196===GerE
2512371190	DNA-binding helix-turn-helix protein	1	0	0	0	0	0	0	0	0	0	0	0	0	0	0	0	1	BFO_2253	2410962	2411339	+	COG5499===Predicted transcription regulator containing HTH domain	pfam01381===HTH_3
2512371205	hypothetical protein	0	0	0	0	0	1	1	1	1	1	0	0	0	0	0	0	2	BFO_2268	2424580	2425938	-
2512371217	LysR substrate binding domain-containing protein	1	1	1	1	1	1	1	1	1	1	1	0	0	0	0	0	6	BFO_2280	2440582	2441526	-	COG0583===Transcriptional regulator	pfam00126===HTH_1<<>>pfam03466===LysR_substrate			KO:K04761===oxyR===LysR family transcriptional regulator, hydrogen peroxide-inducible genes activator
2512371221	putative undecaprenol kinase	1	0	0	0	0	0	0	0	0	0	0	0	0	0	0	0	1	BFO_2284	2444368	2444754	-	COG0818===Diacylglycerol kinase	pfam01219===DAGK_prokar		EC:2.7.1.107===Diacylglycerol kinase.	KO:K00901===E2.7.1.107, DGK, dgkA===diacylglycerol kinase (ATP dependent) [EC:2.7.1.107]
2512371253	peptidase, S8/S53 family	0	0	0	0	0	1	1	0	0	0	1	0	0	0	0	0	2	BFO_2316	2478035	2479483	-	COG1404===Subtilisin-like serine proteases	pfam00082===Peptidase_S8
2512371256	glutamine synthetase, catalytic domain-containing protein	0	0	0	0	0	1	1	1	1	1	0	0	0	0	0	0	2	BFO_2319	2480744	2482939	+	COG3968===Uncharacterized protein related to glutamine synthetase	pfam12437===GSIII_N<<>>pfam00120===Gln-synt_C		EC:6.3.1.2===Glutamate--ammonia ligase.	KO:K01915===glnA===glutamine synthetase [EC:6.3.1.2]
2512371273	CRISPR-associated protein Cas4	0	1	1	1	1	0	0	0	0	0	0	0	0	0	0	0	2	BFO_2336	2499904	2500434	+	COG1468===RecB family exonuclease	pfam01930===Cas_Cas4	TIGR00372===CRISPR-associated protein Cas4		KO:K07464===K07464===putative RecB family exonuclease	5077===CRISPR-associated exonuclease, Cas4 family
2512371280	CRISPR-associated endonuclease Cas1, HMARI/TNEAP subtype	0	1	1	1	1	0	0	0	0	0	0	0	0	0	0	0	2	BFO_2343	2506848	2507864	+	COG1518===Uncharacterized protein predicted to be involved in DNA repair	pfam01867===Cas_Cas1	TIGR03641===CRISPR-associated endonuclease Cas1, subtype I-B/HMARI/TNEAP<<>>TIGR00287===CRISPR-associated endonuclease Cas1		KO:K15342===cas1===CRISP-associated protein Cas1	5073===CRISPR-associated protein, Cas1 family
2512371281	CRISPR-associated protein Cas2	0	1	1	1	1	0	0	0	0	0	0	0	0	0	0	0	2	BFO_2344	2507864	2508127	+	COG1343===Uncharacterized protein predicted to be involved in DNA repair	pfam09827===CRISPR_Cas2	TIGR01573===CRISPR-associated endoribonuclease Cas2			5074===CRISPR-associated protein, Cas2 family
2512371287	putative ferritin-1	0	1	1	1	1	1	1	0	1	1	0	0	0	0	0	0	3.66667	BFO_2494	2515920	2516444	+	COG1528===Ferritin-like protein	pfam00210===Ferritin		EC:1.16.3.1===Ferroxidase.	KO:K02217===ftnA, ftn===ferritin [EC:1.16.3.1]
2512371297	ferredoxin	1	0	1	1	1	0	0	1	1	1	1	0	0	0	0	0	4	BFO_2504	2530446	2530616	-	COG2768===Uncharacterized Fe-S center protein	pfam13237===Fer4_10
2512371341	putative NADH-dependent butanol dehydrogenase A	0	1	1	1	1	0	0	0	0	0	1	0	0	0	0	0	3	BFO_2548	2579772	2580956	-	COG1979===Uncharacterized oxidoreductases, Fe-dependent alcohol dehydrogenase family	pfam00465===Fe-ADH			KO:K00100===E1.1.1.-===
2512371347	HAD hydrolase	1	0	1	1	1	1	1	1	1	1	1	0	0	0	0	0	5	BFO_2554	2585277	2586065	-	COG0637===Predicted phosphatase/phosphohexomutase	pfam13419===HAD_2	TIGR01509===haloacid dehalogenase superfamily, subfamily IA, variant 3 with third motif having DD or ED
2512371380	hypothetical protein	0	1	0	0	0	0	0	0	0	0	0	0	0	0	0	0	1	BFO_2587	2620082	2620339	+			TIGR01643===YD repeat (two copies)
2512371382	RHS repeat-associated core domain-containing protein	1	1	0	0	0	0	0	0	0	0	0	0	0	0	0	0	2	BFO_2589	2621577	2623391	+	COG3209===Rhs family protein	pfam14412===AHH	TIGR01643===YD repeat (two copies)<<>>TIGR03696===RHS repeat-associated core domain
2512371419	transglutaminase	1	0	0	0	0	0	0	0	0	0	0	0	0	0	0	0	1	BFO_2627	2659531	2660970	+	COG1305===Transglutaminase-like enzymes, putative cysteine proteases	pfam01841===Transglut_core
2512371472	putative lipoprotein	1	0	0	0	0	0	0	0	0	0	0	0	0	0	0	0	1	BFO_2680	2710945	2711370	-
2512371525	hypothetical protein	0	0	0	0	0	0	0	0	0	0	1	0	0	0	0	0	1	BFO_2733	2761429	2762010	-		pfam13635===DUF4143			KO:K07133===K07133===
2512371567	glycosyl hydrolase family 16	1	0	0	0	0	1	1	0	0	0	0	0	0	0	0	0	2	BFO_2775	2802394	2803185	-	COG2273===Beta-glucanase/Beta-glucan synthetase	pfam00722===Glyco_hydro_16
2512371586	hypothetical protein	0	1	0	0	0	0	0	0	0	0	0	0	0	0	0	0	1	BFO_2794	2823239	2823685	-
2512371594	SusD family protein	0	0	0	0	0	1	1	0	0	0	0	0	0	0	0	0	1	BFO_2802	2832401	2834077	+		pfam07980===SusD<<>>pfam14322===SusD-like_3
2512371597	hydrolase, NUDIX family	0	0	0	0	0	1	1	0	0	0	0	0	0	0	0	0	1	BFO_2805	2836135	2836845	+	COG4111===Uncharacterized conserved protein	pfam00293===NUDIX
2512371606	hypothetical protein	0	0	0	0	0	1	1	0	0	0	0	0	0	0	0	0	1	BFO_2814	2847472	2849127	+		pfam13201===Xylanase
2512371685	putative indolepyruvate ferredoxin oxidoreductase, alpha subunit	0	0	1	1	1	0	0	0	0	0	0	0	0	0	0	0	1	BFO_2894	2928427	2930019	+	COG4231===Indolepyruvate ferredoxin oxidoreductase, alpha and beta subunits	pfam01855===POR_N<<>>pfam02775===TPP_enzyme_C	TIGR03336===indolepyruvate ferredoxin oxidoreductase, alpha subunit	EC:1.2.7.8===Indolepyruvate ferredoxin oxidoreductase.	KO:K00179===iorA===indolepyruvate ferredoxin oxidoreductase, alpha subunit [EC:1.2.7.8]
2512371686	putative indolepyruvate ferredoxin oxidoreductase, beta subunit	0	0	1	1	1	0	0	0	0	0	0	0	0	0	0	0	1	BFO_2895	2930021	2930599	+	COG1014===Pyruvate:ferredoxin oxidoreductase and related 2-oxoacid:ferredoxin oxidoreductases, gamma subunit	pfam01558===POR	TIGR03334===indolepyruvate ferredoxin oxidoreductase, beta subunit	EC:1.2.7.8===Indolepyruvate ferredoxin oxidoreductase.	KO:K00180===iorB===indolepyruvate ferredoxin oxidoreductase, beta subunit [EC:1.2.7.8]
2512371729	hypothetical protein	1	0	0	0	0	1	1	0	0	0	1	0	0	0	0	0	3	BFO_2938	2971045	2971581	-	COG1611===Predicted Rossmann fold nucleotide-binding protein	pfam03641===Lysine_decarbox	TIGR00725===TIGR00725 family protein<<>>TIGR00730===TIGR00730 family protein		KO:K06966===K06966===
2512371738	putative alpha-1,2-mannosidase	0	0	1	1	1	1	1	0	0	0	0	0	0	0	0	0	2	BFO_2947	2979157	2981424	-	COG3537===Putative alpha-1,2-mannosidase	pfam07971===Glyco_hydro_92	TIGR01180===alpha-1,2-mannosidase, putative
2512371748	hypothetical protein	0	1	0	0	0	0	0	0	0	0	0	0	0	0	0	0	1	BFO_2957	2989438	2990115	-
2512371749	putative lipoprotein	0	1	0	0	0	0	0	0	0	0	0	0	0	0	0	0	1	BFO_2958	2990240	2990947	-
2512371750	hypothetical protein	0	1	0	0	0	0	0	0	0	0	0	0	0	0	0	0	1	BFO_2959	2991038	2992522	-
2512371751	hypothetical protein	0	1	0	0	0	0	0	0	0	0	0	0	0	0	0	0	1	BFO_2960	2992600	2993511	-
2512371752	hypothetical protein	0	1	0	0	0	0	0	0	0	0	0	0	0	0	0	0	1	BFO_2961	2993525	2994622	-	COG1749===Flagellar hook protein FlgE
2512371755	hypothetical protein	0	1	0	0	0	0	0	0	0	0	0	0	0	0	0	0	1	BFO_2964	2995947	2996369	-
2512371758	glycosyl hydrolase family 2, sugar binding domain-containing protein	0	0	0	0	0	1	1	0	0	0	1	0	0	0	0	0	2	BFO_2968	2998995	3001505	+	COG3250===Beta-galactosidase/beta-glucuronidase	pfam00703===Glyco_hydro_2<<>>pfam02836===Glyco_hydro_2_C<<>>pfam02837===Glyco_hydro_2_N		EC:3.2.1.23===Beta-galactosidase.	KO:K01190===lacZ===beta-galactosidase [EC:3.2.1.23]
2512371788	hypothetical protein	0	0	0	0	0	0	0	0	0	0	1	0	0	0	0	0	1	BFO_2997	3038759	3039166	+
2512371812	arylsulfatase	0	1	0	0	0	0	0	0	0	0	0	0	0	0	0	0	1	BFO_3021	3061055	3062575	-	COG2194===Predicted membrane-associated, metal-dependent hydrolase	pfam00884===Sulfatase
2512371847	class I/II aminotransferase	0	0	1	1	1	0	0	0	0	0	0	0	0	0	0	0	1	BFO_3056	3102532	3103845	+	COG0436===Aspartate/tyrosine/aromatic aminotransferase	pfam00155===Aminotran_1_2
2512371930	RND family efflux transporter MFP subunit	0	0	1	1	1	0	0	0	0	0	0	0	0	0	0	0	1	BFO_3142	3192404	3193642	+	COG0845===Membrane-fusion protein	pfam12700===HlyD_2	TIGR01730===RND family efflux transporter, MFP subunit
2512371958	hypothetical protein	1	0	0	0	0	0	0	0	0	0	0	0	0	0	0	0	1	BFO_3170	3218254	3218733	+	COG2832===Uncharacterized protein conserved in bacteria	pfam04304===DUF454			KO:K09790===K09790===hypothetical protein
2512371985	O-succinylbenzoic acid--CoA ligase	0	0	0	1	1	1	1	1	1	1	0	0	0	0	0	0	2.66667	BFO_3197	3242865	3243926	-	COG0318===Acyl-CoA synthetases (AMP-forming)/AMP-acid ligases II	pfam13193===AMP-binding_C<<>>pfam00501===AMP-binding		EC:6.2.1.26===o-succinylbenzoate--CoA ligase.	KO:K01911===menE===O-succinylbenzoic acid--CoA ligase [EC:6.2.1.26]
2512371986	putative o-succinylbenzoate synthase	0	0	0	1	1	1	1	1	1	1	0	0	0	0	0	0	2.66667	BFO_3198	3243950	3245023	-	COG4948===L-alanine-DL-glutamate epimerase and related enzymes of enolase superfamily	pfam01188===MR_MLE<<>>pfam13378===MR_MLE_C	TIGR01927===o-succinylbenzoate synthase
2512371987	naphthoate synthase	0	1	1	1	1	1	1	1	1	1	0	0	0	0	0	0	4	BFO_3199	3245020	3245844	-	COG0447===Dihydroxynaphthoic acid synthase	pfam00378===ECH	TIGR01929===naphthoate synthase (dihydroxynaphthoic acid synthetase)	EC:4.1.3.36===1,4-dihydroxy-2-naphthoyl-CoA synthase.	KO:K01661===menB===naphthoate synthase [EC:4.1.3.36]	1846===1,4-Dihydroxy-2-naphthoyl-CoA synthase (EC 4.1.3.36)
2512371988	2-oxoglutarate synthase subunit, 2-oxoacid-ferredoxin oxidoreductase subunit B	0	0	0	1	1	1	1	1	1	1	0	0	0	0	0	0	2.66667	BFO_3200	3245863	3247596	-	COG1165===2-succinyl-6-hydroxy-2,4-cyclohexadiene-1-carboxylate synthase	pfam02776===TPP_enzyme_N	TIGR00173===2-succinyl-5-enolpyruvyl-6-hydroxy-3-cyclohexene-1-carboxylic-acid synthase	EC:2.2.1.9===2-succinyl-5-enolpyruvyl-6-hydroxy-3-cyclohexene-1-carboxylic-acid synthase.	KO:K02551===menD===2-succinyl-5-enolpyruvyl-6-hydroxy-3-cyclohexene-1-carboxylate synthase [EC:2.2.1.9]	1732===2-succinyl-5-enolpyruvyl-6-hydroxy-3-cyclohexene-1-carboxylate synthase (EC 2.2.1.9)
2512371989	isochorismate synthase	0	0	0	1	1	1	1	1	1	1	0	0	0	0	0	0	2.66667	BFO_3201	3247596	3248747	-	COG1169===Isochorismate synthase	pfam00425===Chorismate_bind	TIGR00543===isochorismate synthases	EC:5.4.4.2===Isochorismate synthase.	KO:K02361===entC===isochorismate synthase [EC:5.4.4.2]	1731===isochorismate synthase (EC 5.4.4.2)
2512371992	hypothetical protein	0	0	0	1	1	1	1	1	0	0	1	0	0	0	0	0	3	BFO_3204	3250687	3252012	+	COG1373===Predicted ATPase (AAA+ superfamily)	pfam13635===DUF4143<<>>pfam13173===AAA_14			KO:K07133===K07133===
2512372016	hypothetical protein	0	1	0	0	0	0	0	0	0	0	0	0	0	0	0	0	1	BFO_3228	3270052	3270477	+
2512372024	hypothetical protein	1	1	0	1	0	0	0	0	0	0	0	0	0	0	0	0	2.33333	BFO_3236	3274976	3275491	-
2512372025	methyltransferase domain-containing protein	0	0	0	1	1	0	0	0	0	1	0	0	0	0	0	0	1	BFO_3237	3275532	3276146	-	COG2226===Methylase involved in ubiquinone/menaquinone biosynthesis	pfam08241===Methyltransf_11
2512372026	hypothetical protein	0	0	0	1	1	0	0	0	0	0	1	0	0	0	0	0	1.66667	BFO_3238	3276161	3276733	-	COG2020===Putative protein-S-isoprenylcysteine methyltransferase	pfam04191===PEMT
2512372030	hypothetical protein	0	0	1	1	1	0	0	0	0	0	0	0	0	0	0	0	1	BFO_3242	3278455	3278988	-		pfam10543===ORF6N
2512372037	putative lipoprotein	0	1	1	1	1	0	1	1	0	0	1	0	0	0	0	0	3.83333	BFO_3249	3283203	3283565	+
2512372038	SnoaL-like polyketide cyclase	1	1	0	0	1	0	0	1	0	0	0	0	0	0	0	0	2.66667	BFO_3250	3283627	3284031	-	COG3631===Ketosteroid isomerase-related protein	pfam12680===SnoaL_2			KO:K06893===K06893===
2512372039	putative HTH-type transcriptional activator HxlR	1	1	0	0	1	0	0	1	1	1	0	0	0	0	0	0	3.33333	BFO_3251	3284165	3284479	+	COG1733===Predicted transcriptional regulators	pfam01638===HxlR				2284===transcriptional regulator, HxlR family
2512372044	hypothetical protein	0	0	1	1	1	0	0	1	1	1	0	0	0	0	0	0	2	BFO_3256	3286449	3286976	+		pfam13787===HXXEE
2512372045	AraC family transcriptional regulator	0	0	1	1	1	0	1	1	0	0	0	0	0	0	0	0	1.83333	BFO_3257	3287010	3287858	+	COG2207===AraC-type DNA-binding domain-containing proteins	pfam02311===AraC_binding<<>>pfam12833===HTH_18
2512372046	MATE efflux family protein	1	0	1	1	1	1	1	1	0	0	0	0	0	0	0	0	3.33333	BFO_3258	3287955	3289307	+	COG0534===Na+-driven multidrug efflux pump	pfam01554===MatE	TIGR00797===putative efflux protein, MATE family
2512372051	hypothetical protein	0	1	1	1	1	0	1	1	0	0	1	0	0	0	0	0	3.83333	BFO_3263	3290733	3291158	+		pfam11888===DUF3408
2512372052	hypothetical protein	0	0	0	1	1	1	1	1	1	1	1	0	0	0	0	0	3.66667	BFO_3264	3291754	3293004	+	COG1373===Predicted ATPase (AAA+ superfamily)	pfam13173===AAA_14<<>>pfam13635===DUF4143			KO:K07133===K07133===
2512372053	hypothetical protein	0	0	0	0	0	1	0	0	0	0	1	0	0	0	0	0	1.5	BFO_3265	3293020	3293877	+		pfam13182===DUF4007
2512372054	hypothetical protein	0	0	0	0	0	1	0	0	0	0	1	0	0	0	0	0	1.5	BFO_3266	3293874	3297083	+
2512372055	hypothetical protein	0	0	0	0	0	1	0	0	0	0	1	0	0	0	0	0	1.5	BFO_3267	3297080	3298186	+	COG0175===3'-phosphoadenosine 5'-phosphosulfate sulfotransferase (PAPS reductase)/FAD synthetase and related enzymes
2512372057	hypothetical protein	0	0	0	0	0	0	0	0	0	0	1	0	0	0	0	0	1	BFO_3269	3300465	3300698	+
2512372058	hypothetical protein	0	0	0	0	0	1	0	0	0	0	1	0	0	0	0	0	1.5	BFO_3270	3300695	3302848	+	COG0419===ATPase involved in DNA repair	pfam13476===AAA_23
2512372059	hypothetical protein	0	0	0	0	0	1	0	0	0	0	1	0	0	0	0	0	1.5	BFO_3271	3302856	3303428	+
2512372085	endoribonuclease L-PSP	0	0	0	0	0	1	1	0	0	0	0	0	0	0	0	0	1	BFO_3299	3338740	3339891	-	COG0251===Putative translation initiation inhibitor, yjgF family	pfam01042===Ribonuc_L-PSP
2512372097	hypothetical protein	0	0	1	1	1	1	1	1	1	1	1	0	0	0	0	0	4	BFO_3311	3351558	3352319	-	COG3022===Uncharacterized protein conserved in bacteria	pfam03883===DUF328			KO:K09861===K09861===hypothetical protein
2512372113	mucin-desulfating sulfatase	0	0	1	1	0	1	1	0	0	0	0	0	0	0	0	0	1.66667	BFO_3327	3368554	3369642	-	COG2334===Putative homoserine kinase type II (protein kinase fold)	pfam01636===APH
2512372115	fructose-1,6-bisphosphate aldolase	1	1	0	0	0	1	1	1	1	1	1	0	0	0	0	0	5	BFO_3329	3370133	3371194	+	COG0191===Fructose/tagatose bisphosphate aldolase	pfam01116===F_bP_aldolase	TIGR01859===fructose-1,6-bisphosphate aldolase, class II, various bacterial and amitochondriate protist<<>>TIGR00167===ketose-bisphosphate aldolase	EC:4.1.2.13===Fructose-bisphosphate aldolase.	KO:K01624===FBA, fbaA===fructose-bisphosphate aldolase, class II [EC:4.1.2.13]	1473===fructose-bisphosphate aldolase (EC 4.1.2.13)

## Sheet: S8
S8: Genes from T. forsythia present in other periodontitis-associated bacteria and not BU063 from specified COG categories
Gene ID	Product Name	Bacteroidetes sp. F0085	Porphyromonas endodontalis ATCC 35406	Porphyromonas gingivalis ATCC 33277	Porphyromonas gingivalis TDC 20	Porphyromonas gingivalis W83	Prevotella denticola CRIS 18C-A	Prevotella denticola F0289	Prevotella intermedia 17	Prevotella intermedia ATCC 25611	Prevotella intermedia DSM 20706	Prevotella tannerae ATCC 51259	Tannerella BU063 cell 8/11	Tannerella BU063 cell 1/3	Tannnerella BU063 cell 2	Tannerella BU063 cell 5	Tannerella BU063 cell 6/7/9	Score	Locus Tag	Start Coord	End Coord	Strand	COG	Pfam	Tigrfam	Enzyme	KO	IMG Term
M. Cell Wall and Envelope Biogenesis
2512369010	glycosyltransferase, group 1 family protein	0	1	0	0	0	0	0	0	0	0	0	0	0	0	0	0	1	BFO_0068	82901	84145	+	COG0438===Glycosyltransferase	pfam00534===Glycos_transf_1	TIGR04157===glycosyltransferase, GG-Bacteroidales peptide system
2512369417	glycosyltransferase, group 1 family protein	0	0	1	1	1	1	1	0	0	0	1	0	0	0	0	0	3	BFO_0475	513630	514787	+	COG0438===Glycosyltransferase	pfam00534===Glycos_transf_1<<>>pfam13579===Glyco_trans_4_4
2512369953	NlpC/P60 family protein	1	1	0	0	0	0	0	0	0	0	1	0	0	0	0	0	3	BFO_1011	1098019	1099101	+	COG0791===Cell wall-associated hydrolases (invasion-associated proteins)	pfam00877===NLPC_P60
2512370014	DegT/DnrJ/EryC1/StrS aminotransferase family protein	0	0	0	0	0	1	0	1	1	1	1	0	0	0	0	0	2.5	BFO_1073	1162493	1163647	-	COG0399===Predicted pyridoxal phosphate-dependent enzyme apparently involved in regulation of cell wall biogenesis	pfam01041===DegT_DnrJ_EryC1	TIGR04181===aminotransferase, LLPSF_NHT_00031 family
2512370892	putative o-succinylbenzoate synthase	0	0	0	1	1	1	1	1	1	1	0	0	0	0	0	0	2.66667	BFO_1954	2080176	2081249	+	COG4948===L-alanine-DL-glutamate epimerase and related enzymes of enolase superfamily	pfam13378===MR_MLE_C<<>>pfam01188===MR_MLE	TIGR01927===o-succinylbenzoate synthase
2512370928	glycosyltransferase, group 1 family protein	0	0	0	0	0	1	1	0	0	0	0	0	0	0	0	0	1	BFO_1989	2126026	2127159	-	COG0438===Glycosyltransferase	pfam09314===DUF1972<<>>pfam00534===Glycos_transf_1
2512371140	dihydrodipicolinate synthetase family	0	0	0	0	0	1	1	0	0	0	0	0	0	0	0	0	1	BFO_2202	2354086	2355003	+	COG0329===Dihydrodipicolinate synthase/N-acetylneuraminate lyase	pfam00701===DHDPS		EC:4.1.3.3===N-acetylneuraminate lyase.	KO:K01639===E4.1.3.3, nanA, NPL===N-acetylneuraminate lyase [EC:4.1.3.3]
2512371221	putative undecaprenol kinase	1	0	0	0	0	0	0	0	0	0	0	0	0	0	0	0	1	BFO_2284	2444368	2444754	-	COG0818===Diacylglycerol kinase	pfam01219===DAGK_prokar		EC:2.7.1.107===Diacylglycerol kinase.	KO:K00901===E2.7.1.107, DGK, dgkA===diacylglycerol kinase (ATP dependent) [EC:2.7.1.107]
2512371382	RHS repeat-associated core domain-containing protein	1	1	0	0	0	0	0	0	0	0	0	0	0	0	0	0	2	BFO_2589	2621577	2623391	+	COG3209===Rhs family protein	pfam14412===AHH	TIGR01643===YD repeat (two copies)<<>>TIGR03696===RHS repeat-associated core domain
2512371930	RND family efflux transporter MFP subunit	0	0	1	1	1	0	0	0	0	0	0	0	0	0	0	0	1	BFO_3142	3192404	3193642	+	COG0845===Membrane-fusion protein	pfam12700===HlyD_2	TIGR01730===RND family efflux transporter, MFP subunit
2512371986	putative o-succinylbenzoate synthase	0	0	0	1	1	1	1	1	1	1	0	0	0	0	0	0	2.66667	BFO_3198	3243950	3245023	-	COG4948===L-alanine-DL-glutamate epimerase and related enzymes of enolase superfamily	pfam01188===MR_MLE<<>>pfam13378===MR_MLE_C	TIGR01927===o-succinylbenzoate synthase
V. Defense Mechanisms
2512372046	MATE efflux family protein	1	0	1	1	1	1	1	1	0	0	0	0	0	0	0	0	3.33333	BFO_3258	3287955	3289307	+	COG0534===Na+-driven multidrug efflux pump	pfam01554===MatE	TIGR00797===putative efflux protein, MATE family
T. Signal Transduction
2512369089	histidine kinase	1	0	0	0	0	1	1	1	0	0	1	0	0	0	0	0	3.33333	BFO_0147	166456	167475	-	COG3275===Putative regulator of cell autolysis	pfam06580===His_kinase
2512369591	PspC domain-containing protein	1	0	1	1	1	0	0	0	0	0	1	0	0	0	0	0	3	BFO_0649	698839	699975	-	COG1983===Putative stress-responsive transcriptional regulator	pfam04024===PspC				2245===phage shock protein C (PspC) family protein
2512370087	transcriptional regulator, LuxR family	0	0	0	0	0	0	0	1	1	1	0	0	0	0	0	0	1	BFO_1146	1241193	1241912	+	COG2197===Response regulator containing a CheY-like receiver domain and an HTH DNA-binding domain	pfam00196===GerE
2512370408	hypothetical protein	0	0	0	0	0	1	1	1	1	1	0	0	0	0	0	0	2	BFO_1467	1572695	1573168	+	COG1956===GAF domain-containing protein	pfam13185===GAF_2			KO:K07170===K07170===GAF domain-containing protein
2512370985	histidine kinase	0	1	0	0	0	0	0	0	0	0	0	0	0	0	0	0	1	BFO_2047	2195468	2196565	+	COG3275===Putative regulator of cell autolysis	pfam06580===His_kinase
2512370986	response regulator receiver domain-containing protein	0	1	0	0	0	1	0	0	0	0	0	0	0	0	0	0	1.5	BFO_2048	2196584	2197333	+	COG3279===Response regulator of the LytR/AlgR family	pfam00072===Response_reg<<>>pfam04397===LytTR				2295===two component transcriptional regulator, LytTR family
2512371183	transcriptional regulator, LuxR family	0	0	0	0	0	0	0	1	1	1	0	0	0	0	0	0	1	BFO_2246	2405237	2405953	-	COG2197===Response regulator containing a CheY-like receiver domain and an HTH DNA-binding domain	pfam00196===GerE
K. Transcription
2512369271	hypothetical protein	0	1	0	0	0	1	0	0	0	0	0	0	0	0	0	0	1.5	BFO_0329	352416	353336	+	COG2378===Predicted transcriptional regulator	pfam13280===WYL
2512369274	BlaI family transcriptional regulator	0	1	0	0	0	1	1	1	1	1	0	0	0	0	0	0	3	BFO_0332	355685	356044	+	COG3682===Predicted transcriptional regulator	pfam03965===Penicillinase_R			KO:K07737===K07737===putative transcriptional regulator
2512369473	y4mF family transcriptional regulator	0	0	0	0	1	0	0	0	1	2	0	0	0	0	0	0	1.33333	BFO_0531	573687	573914	+	COG3620===Predicted transcriptional regulator with C-terminal CBS domains	pfam01381===HTH_3	TIGR03070===transcriptional regulator, y4mF family
2512369591	PspC domain-containing protein	1	0	1	1	1	0	0	0	0	0	1	0	0	0	0	0	3	BFO_0649	698839	699975	-	COG1983===Putative stress-responsive transcriptional regulator	pfam04024===PspC				2245===phage shock protein C (PspC) family protein
2512369592	PadR family transcriptional regulator	1	0	0	0	0	0	0	0	0	0	1	0	0	0	0	0	2	BFO_0650	699988	700317	-	COG1695===Predicted transcriptional regulators	pfam03551===PadR			KO:K10947===padR===PadR family transcriptional regulator, regulatory protein PadR
2512369847	TetR family transcriptional regulator	0	0	1	1	1	0	1	1	0	0	0	0	0	0	0	0	1.83333	BFO_0905	988747	989340	+	COG1309===Transcriptional regulator	pfam00440===TetR_N				2313===transcriptional regulator, TetR family
2512370087	transcriptional regulator, LuxR family	0	0	0	0	0	0	0	1	1	1	0	0	0	0	0	0	1	BFO_1146	1241193	1241912	+	COG2197===Response regulator containing a CheY-like receiver domain and an HTH DNA-binding domain	pfam00196===GerE
2512370182	divergent AAA domain-containing protein	0	0	0	0	0	1	0	0	1	2	0	0	0	0	0	0	1.5	BFO_1241	1338268	1339731	+	COG2865===Predicted transcriptional regulator containing an HTH domain and an uncharacterized domain shared with the mammalian protein Schlafen	pfam13749===HATPase_c_4<<>>pfam04326===AAA_4		EC:3.6.4.12===DNA helicase.	KO:K03655===recG===ATP-dependent DNA helicase RecG [EC:3.6.4.12]
2512370688	ROK family protein	0	1	0	1	0	0	0	0	0	1	1	0	0	0	0	0	2.66667	BFO_1750	1866342	1867550	-	COG1940===Transcriptional regulator/sugar kinase	pfam13412===HTH_24<<>>pfam00480===ROK	TIGR00744===ROK family protein (putative glucokinase)
2512370690	MarR family transcriptional regulator	1	0	0	0	0	1	1	0	0	1	1	0	0	0	0	0	3.33333	BFO_1752	1867793	1868158	-	COG1846===Transcriptional regulators	pfam01047===MarR
2512370754	arginine repressor	0	1	0	0	0	1	1	1	1	1	0	0	0	0	0	0	3	BFO_1816	1934567	1935076	-	COG1438===Arginine repressor	pfam01316===Arg_repressor<<>>pfam02863===Arg_repressor_C	TIGR01529===arginine repressor		KO:K03402===argR, ahrC===transcriptional regulator of arginine metabolism	2260===transcriptional regulator, ArgR family
2512370905	hypothetical protein	0	0	0	0	0	1	1	0	0	0	0	0	0	0	0	0	1	BFO_1967	2099333	2099662	+	COG2865===Predicted transcriptional regulator containing an HTH domain and an uncharacterized domain shared with the mammalian protein Schlafen	pfam13412===HTH_24
2512370974	Tex-like protein N-terminal domain-containing protein	1	0	0	0	0	0	0	1	1	1	0	0	0	0	0	0	2	BFO_2036	2179563	2181683	+	COG2183===Transcriptional accessory protein	pfam12836===HHH_3<<>>pfam00575===S1<<>>pfam09371===Tex_N	TIGR00426===competence protein ComEA helix-hairpin-helix repeat region		KO:K06959===K06959===uncharacterized protein
2512370986	response regulator receiver domain-containing protein	0	1	0	0	0	1	0	0	0	0	0	0	0	0	0	0	1.5	BFO_2048	2196584	2197333	+	COG3279===Response regulator of the LytR/AlgR family	pfam00072===Response_reg<<>>pfam04397===LytTR				2295===two component transcriptional regulator, LytTR family
2512371183	transcriptional regulator, LuxR family	0	0	0	0	0	0	0	1	1	1	0	0	0	0	0	0	1	BFO_2246	2405237	2405953	-	COG2197===Response regulator containing a CheY-like receiver domain and an HTH DNA-binding domain	pfam00196===GerE
2512371190	DNA-binding helix-turn-helix protein	1	0	0	0	0	0	0	0	0	0	0	0	0	0	0	0	1	BFO_2253	2410962	2411339	+	COG5499===Predicted transcription regulator containing HTH domain	pfam01381===HTH_3
2512371217	LysR substrate binding domain-containing protein	1	1	1	1	1	1	1	1	1	1	1	0	0	0	0	0	6	BFO_2280	2440582	2441526	-	COG0583===Transcriptional regulator	pfam00126===HTH_1<<>>pfam03466===LysR_substrate			KO:K04761===oxyR===LysR family transcriptional regulator, hydrogen peroxide-inducible genes activator
2512372039	putative HTH-type transcriptional activator HxlR	1	1	0	0	1	0	0	1	1	1	0	0	0	0	0	0	3.33333	BFO_3251	3284165	3284479	+	COG1733===Predicted transcriptional regulators	pfam01638===HxlR				2284===transcriptional regulator, HxlR family
2512372045	AraC family transcriptional regulator	0	0	1	1	1	0	1	1	0	0	0	0	0	0	0	0	1.83333	BFO_3257	3287010	3287858	+	COG2207===AraC-type DNA-binding domain-containing proteins	pfam02311===AraC_binding<<>>pfam12833===HTH_18

## Sheet: S9
S9: Similar genes to members of T. forsythia cluster BFO_1596 - BFO_1620 in BU063 and/or perio-associated organisms
Similar genes to BFO_1596:
Homolog	T	Product Name	Percent Identity	Length	E-value	Bit Score	Domain	Status	Genome Name
648895905	O	transcriptional regulator, TetR family	96.5	206	6.9e-106	388.7	B	D	Bacteroidetes sp. F0058
2523265954	O	transcriptional regulator, TetR family	62.7	220	2.1e-69	267.3	B	P	Tannerella sp. oral taxon 286 BU063
2523333599	O	transcriptional regulator, TetR family	62.3	220	1.1e-68	265	B	P	Tannerella sp. oral taxon 286 BU063 (CB9/10/12)
2523289256	O	transcriptional regulator, TetR family	62.3	220	1.1e-68	265	B	P	Tannerella sp. oral taxon 286 BU063 (CB5)
2523291662	O	transcriptional regulator, TetR family	62.3	220	1.4e-68	264.6	B	P	Tannerella sp. oral taxon 286 BU063 (CB4/6)
2523294739	O	transcriptional regulator, TetR family	61.8	220	6.8e-68	262.3	B	P	Tannerella sp. oral taxon 286 BU063 (CB8)
648896706	-	transcriptional regulator, TetR family	51.5	205	2e-57	227.6	B	D	Bacteroidetes sp. F0058
650769454	O	TetR family transcriptional regulator	41.6	206	1.5e-44	184.9	B	F	Prevotella denticola F0289
642656101	-	probable transcriptional regulator	45.5	215	3.4e-44	183.7	B	F	Porphyromonas gingivalis ATCC 33277
642655100	O	putative TetR family transcriptional regulator	45.5	215	3.4e-44	183.7	B	F	Porphyromonas gingivalis ATCC 33277
637149871	O	transcriptional regulator, tetR family	45.5	199	3.4e-44	183.7	B	F	Porphyromonas gingivalis W83
650869245	O	TetR family transcriptional regulator	44.9	199	7.4e-44	182.6	B	F	Porphyromonas gingivalis TDC60
644723276	O	transcriptional regulator, TetR family	41.1	226	1e-40	172.2	B	D	Porphyromonas endodontalis ATCC 35406
646032264	O	transcriptional regulator, TetR family	39.1	204	2.3e-40	171	B	D	Prevotella tannerae ATCC 51259
2501491912	O	transcriptional regulator, TetR family	38.6	204	3.8e-40	170.2	B	F	Prevotella intermedia 17
2515939983	-	Transcriptional regulator	38.6	204	7.9e-40	169.1	B	P	Prevotella intermedia ATCC 25611
2515939936	-	Transcriptional regulator	38.6	204	7.9e-40	169.1	B	P	Prevotella intermedia ATCC 25611
2515939844	O	Transcriptional regulator	38.6	204	7.9e-40	169.1	B	P	Prevotella intermedia ATCC 25611
651505027	O	transcriptional regulator, TetR family	38.6	204	3.2e-39	167.2	B	D	Prevotella denticola CRIS 18C-A
650769458	-	TetR family transcriptional regulator	43.6	204	1.6e-38	164.9	B	F	Prevotella denticola F0289
2523276975	O	transcriptional regulator, TetR family	38.1	204	2.5e-38	164.1	B	P	Prevotella intermedia DSM 20706
2523277367	-	transcriptional regulator, TetR family	36.9	205	3.3e-38	163.7	B	P	Prevotella intermedia DSM 20706
2515940223	-	Transcriptional regulator	36.9	205	3.3e-38	163.7	B	P	Prevotella intermedia ATCC 25611
2501492161	-	transcriptional regulator, tetR family	34.2	185	6.5e-32	142.9	B	F	Prevotella intermedia 17
637159211	-	transcriptional regulator, TetR family	26.1	205	4.7e-14	83.6	B	F	Treponema denticola ATCC 35405
2511567851	-	transcriptional regulator, TetR family	26.5	204	1.5e-12	78.6	B	F	Filifactor alocis ATCC 35896
637161523	-	transcriptional regulator, TetR family	26.9	202	8.4e-11	72.8	B	F	Treponema denticola ATCC 35405
646165678	-	transcriptional regulator, TetR family	25.4	202	1.9e-10	71.6	B	D	Treponema vincentii ATCC 35580
646164133	-	transcriptional regulator, TetR family	25.4	214	1.9e-10	71.6	B	D	Treponema vincentii ATCC 35580
Similar genes to BFO_1597:
Homolog	T	Product Name	Percent Identity	Length	E-value	Bit Score	Domain	Status	Genome Name
648895906	O	membrane protein	97.1	782	0	1509.2	B	D	Bacteroidetes sp. F0058
637149870	O	hypothetical protein	72.1	801	0	1165.2	B	F	Porphyromonas gingivalis W83
642656100	O	hypothetical protein	72.1	801	0	1163.3	B	F	Porphyromonas gingivalis ATCC 33277
642655101	-	hypothetical protein	72.1	801	0	1163.3	B	F	Porphyromonas gingivalis ATCC 33277
650869244	O	hypothetical protein	71.8	801	0	1161.7	B	F	Porphyromonas gingivalis TDC60
644723277	O	putative membrane protein	67.5	778	0	1075.1	B	D	Porphyromonas endodontalis ATCC 35406
650769451	O	hypothetical protein	50.3	786	4.4e-230	803.1	B	F	Prevotella denticola F0289
651505030	O	putative membrane protein	50.7	837	1.7e-229	801.2	B	D	Prevotella denticola CRIS 18C-A
2523277232	O	Predicted exporters of the RND superfamily	50.7	805	4.5e-229	799.7	B	P	Prevotella intermedia DSM 20706
2515939939	O	Predicted exporters of the RND superfamily	50.7	805	4.5e-229	799.7	B	P	Prevotella intermedia ATCC 25611
637160896	O	hypothetical protein	37.2	789	1.2e-155	555.8	B	F	Treponema denticola ATCC 35405
646166515	O	putative membrane protein	41.9	406	2.4e-66	259.2	B	D	Treponema vincentii ATCC 35580
Similar genes to BFO_1598:
Homolog	T	Product Name	Percent Identity	Length	E-value	Bit Score	Domain	Status	Genome Name
648895907	O	TonB-dependent receptor plug	96.8	779	0	1503.8	B	D	Bacteroidetes sp. F0058
2523267427	O	Outer membrane receptor proteins, mostly Fe transport	73	791	0	1159.4	B	P	Tannerella sp. oral taxon 286 BU063
2523291946	O	Outer membrane receptor proteins, mostly Fe transport	72.8	791	0	1157.9	B	P	Tannerella sp. oral taxon 286 BU063 (CB4/6)
2520019297	O	Outer membrane receptor proteins, mostly Fe transport	72.8	791	0	1157.9	B	P	Tannerella sp. oral taxon 286 BU063 (Comb_CB46)
2523288359	O	Outer membrane receptor proteins, mostly Fe transport	72.8	791	0	1157.5	B	P	Tannerella sp. oral taxon 286 BU063 (CB5)
2523295689	O	Outer membrane receptor proteins, mostly Fe transport	72.7	824	0	1156.4	B	P	Tannerella sp. oral taxon 286 BU063 (CB8)
2523332709	O	Outer membrane receptor proteins, mostly Fe transport	72.7	866	0	1155.2	B	P	Tannerella sp. oral taxon 286 BU063 (CB9/10/12)
2512370548	P	TonB-dependent receptor plug domain-containing protein	55.9	781	1.3e-253	881.3	B	F	Tannerella forsythensis ATCC 43037
2523265903	-	Outer membrane receptor proteins, mostly Fe transport	56.4	800	7.6e-253	878.6	B	P	Tannerella sp. oral taxon 286 BU063
2523286934	-	Outer membrane receptor proteins, mostly Fe transport	56.3	800	1e-252	878.2	B	P	Tannerella sp. oral taxon 286 BU063 (CB5)
2523295839	-	Outer membrane receptor proteins, mostly Fe transport	56.3	800	2.2e-252	877.1	B	P	Tannerella sp. oral taxon 286 BU063 (CB8)
2523334055	-	Outer membrane cobalamin receptor protein	56.2	800	1.4e-251	874.4	B	P	Tannerella sp. oral taxon 286 BU063 (CB9/10/12)
2501492163	O	outer membrane protein, TonB dependent receptor	46.4	781	9.6e-201	705.7	B	F	Prevotella intermedia 17
2523277365	O	hypothetical protein	45.8	811	2.9e-199	700.7	B	P	Prevotella intermedia DSM 20706
2515940221	O	Outer membrane receptor proteins, mostly Fe transport	45.8	811	2.9e-199	700.7	B	P	Prevotella intermedia ATCC 25611
2512369065	P	TonB-dependent receptor plug domain-containing protein	36.3	791	6.8e-130	470.3	B	F	Tannerella forsythensis ATCC 43037
2501491396	-	outer membrane cobalamin receptor protein	35.1	791	5.4e-127	460.7	B	F	Prevotella intermedia 17
2523288136	-	Outer membrane cobalamin receptor protein	28.5	801	1.2e-91	343.2	B	P	Tannerella sp. oral taxon 286 BU063 (CB5)
2523332457	-	Outer membrane cobalamin receptor protein	28.8	801	2.6e-91	342	B	P	Tannerella sp. oral taxon 286 BU063 (CB9/10/12)
2523296185	-	Outer membrane cobalamin receptor protein	28.5	801	2.6e-91	342	B	P	Tannerella sp. oral taxon 286 BU063 (CB8)
2523291423	-	Outer membrane cobalamin receptor protein	28.6	801	7.5e-91	340.5	B	P	Tannerella sp. oral taxon 286 BU063 (CB4/6)
2512371155	P	TonB-dependent receptor	29.9	786	5.3e-82	311.2	B	F	Tannerella forsythensis ATCC 43037
2523330964	-	Outer membrane receptor proteins, mostly Fe transport	27	798	4e-68	265	B	P	Tannerella sp. oral taxon 286 BU063 (CB9/10/12)
2523287172	-	Outer membrane receptor proteins, mostly Fe transport	27	798	5.2e-68	264.6	B	P	Tannerella sp. oral taxon 286 BU063 (CB5)
2523295607	-	Outer membrane receptor proteins, mostly Fe transport	27.3	798	6.8e-68	264.2	B	P	Tannerella sp. oral taxon 286 BU063 (CB8)
2523267633	-	Outer membrane receptor proteins, mostly Fe transport	26.9	798	7.5e-67	260.8	B	P	Tannerella sp. oral taxon 286 BU063
2523291814	-	Outer membrane receptor for ferrienterochelin and colicins	39.9	336	1.4e-60	240	B	P	Tannerella sp. oral taxon 286 BU063 (CB4/6)
2523330688	-	Outer membrane receptor proteins, mostly Fe transport	34.2	423	6.8e-60	237.7	B	P	Tannerella sp. oral taxon 286 BU063 (CB9/10/12)
2523291571	-	Outer membrane receptor proteins, mostly Fe transport	34.2	421	6.8e-60	237.7	B	P	Tannerella sp. oral taxon 286 BU063 (CB4/6)
2523291538	-	Outer membrane receptor proteins, mostly Fe transport	34.2	421	6.8e-60	237.7	B	P	Tannerella sp. oral taxon 286 BU063 (CB4/6)
2523291942	-	Outer membrane cobalamin receptor protein	29.6	332	6.4e-34	151.4	B	P	Tannerella sp. oral taxon 286 BU063 (CB4/6)
2523291819	-	Outer membrane receptor for ferrienterochelin and colicins	43.2	202	4.6e-32	145.2	B	P	Tannerella sp. oral taxon 286 BU063 (CB4/6)
2523331087	-	Outer membrane receptor for ferrienterochelin and colicins	24	724	6.7e-23	114.8	B	P	Tannerella sp. oral taxon 286 BU063 (CB9/10/12)
2523287299	-	Outer membrane receptor for ferrienterochelin and colicins	32.4	724	1.1e-22	114	B	P	Tannerella sp. oral taxon 286 BU063 (CB5)
2523294658	-	Outer membrane receptor for ferrienterochelin and colicins	32.4	724	2.5e-22	112.8	B	P	Tannerella sp. oral taxon 286 BU063 (CB8)
Similar genes to BFO_1599:
Homolog	T	Product Name	Percent Identity	Length	E-value	Bit Score	Domain	Status	Genome Name
648895908	O	hypothetical protein	97.3	404	2.1e-231	806.6	B	D	Bacteroidetes sp. F0058
2523295690	O	hypothetical protein	55.5	418	3.5e-132	476.9	B	P	Tannerella sp. oral taxon 286 BU063 (CB8)
2523267428	O	hypothetical protein	55.7	419	3.5e-132	476.9	B	P	Tannerella sp. oral taxon 286 BU063
2523332708	O	hypothetical protein	55.3	418	1e-131	475.3	B	P	Tannerella sp. oral taxon 286 BU063 (CB9/10/12)
2523288358	O	hypothetical protein	55.5	418	1e-131	475.3	B	P	Tannerella sp. oral taxon 286 BU063 (CB5)
2523291945	O	hypothetical protein	54.8	419	2.7e-129	467.2	B	P	Tannerella sp. oral taxon 286 BU063 (CB4/6)
651504069	-	hypothetical protein	35.6	408	4.5e-61	240.7	B	D	Prevotella denticola CRIS 18C-A
2523277366	O	hypothetical protein	32.6	413	2.9e-54	218	B	P	Prevotella intermedia DSM 20706
2515940222	-	hypothetical protein	32.6	413	2.9e-54	218	B	P	Prevotella intermedia ATCC 25611
2512370549	P	hypothetical protein	31.6	427	9.8e-48	196.4	B	F	Tannerella forsythensis ATCC 43037
650769456	O	putative lipoprotein	30.8	397	5e-36	157.5	B	F	Prevotella denticola F0289
Similar genes to BFO_1601:
Homolog	T	Product Name	Percent Identity	Length	E-value	Bit Score	Domain	Status	Genome Name
648895909	O	hypothetical protein	97.1	293	2.6e-136	490	B	D	Bacteroidetes sp. F0058
Similar genes to BFO_1603:
Homolog	T	Product Name	Percent Identity	Length	E-value	Bit Score	Domain	Status	Genome Name
648895910	O	probable dipeptidase	98.8	481	9e-282	974.2	B	D	Bacteroidetes sp. F0058
2523294222	O	Dipeptidase	83.5	480	1.8e-236	823.5	B	P	Tannerella sp. oral taxon 286 BU063 (CB8)
2523332396	O	Dipeptidase	83.3	480	4e-236	822.4	B	P	Tannerella sp. oral taxon 286 BU063 (CB9/10/12)
2523288936	O	Dipeptidase	83.5	480	8.9e-236	821.2	B	P	Tannerella sp. oral taxon 286 BU063 (CB5)
2523292182	O	Dipeptidase	83.3	507	1.2e-235	820.8	B	P	Tannerella sp. oral taxon 286 BU063 (CB4/6)
2523277069	O	Dipeptidase	76.3	479	2.4e-217	760	B	P	Prevotella intermedia DSM 20706
2515939672	O	Dipeptidase	76.3	479	2.4e-217	760	B	P	Prevotella intermedia ATCC 25611
651505058	O	peptidase, C69 family	72.3	480	4.8e-211	739.2	B	D	Prevotella denticola CRIS 18C-A
650768171	O	peptidase, C69 family	72.3	480	4.8e-211	739.2	B	F	Prevotella denticola F0289
2501491294	O	dipeptidase, pathogenicity island-encoded protein D	76.8	405	1e-189	668.3	B	F	Prevotella intermedia 17
637161479	-	dipeptidase	32.8	483	3.6e-73	281.2	B	F	Treponema denticola ATCC 35405
Similar genes to BFO_1604:
Homolog	T	Product Name	Percent Identity	Length	E-value	Bit Score	Domain	Status	Genome Name
648895911	O	NAD(P)H-flavin oxidoreductase	98.3	242	5.6e-131	472.2	B	D	Bacteroidetes sp. F0058
2523292750	O	Nitroreductase	66.8	241	1e-86	325.1	B	P	Tannerella sp. oral taxon 286 BU063 (CB4/6)
2523331976	O	Nitroreductase	66.8	241	1.3e-86	324.7	B	P	Tannerella sp. oral taxon 286 BU063 (CB9/10/12)
2523296139	O	Nitroreductase	66.4	241	1.7e-86	324.3	B	P	Tannerella sp. oral taxon 286 BU063 (CB8)
2523288733	O	Nitroreductase	66	241	2.9e-86	323.6	B	P	Tannerella sp. oral taxon 286 BU063 (CB5)
2523265384	-	Nitroreductase	66.4	241	1.4e-83	314.7	B	P	Tannerella sp. oral taxon 286 BU063
650769310	-	hypothetical protein	63.4	241	1.5e-80	304.7	B	F	Prevotella denticola F0289
646030448	O	NAD(P)H-flavin oxidoreductase	55.9	242	5.9e-72	276.2	B	D	Prevotella tannerae ATCC 51259
Similar genes to BFO_1605:
Homolog	T	Product Name	Percent Identity	Length	E-value	Bit Score	Domain	Status	Genome Name
648895912	O	conserved hypothetical protein	99.2	262	8.4e-149	531.6	B	D	Bacteroidetes sp. F0058
644723278	O	conserved hypothetical protein	79.4	286	8.2e-120	435.3	B	D	Porphyromonas endodontalis ATCC 35406
637149869	O	hypothetical protein	77.6	263	1.5e-118	431	B	F	Porphyromonas gingivalis W83
650869243	O	hypothetical protein	77.3	263	2e-118	430.6	B	F	Porphyromonas gingivalis TDC60
642656099	O	hypothetical protein	77.3	263	2e-118	430.6	B	F	Porphyromonas gingivalis ATCC 33277
642655102	-	hypothetical protein	77.3	263	2e-118	430.6	B	F	Porphyromonas gingivalis ATCC 33277
650769450	O	hypothetical protein	62.3	259	1.5e-86	324.7	B	F	Prevotella denticola F0289
651505031	O	hypothetical protein	59.6	259	3.2e-84	317	B	D	Prevotella denticola CRIS 18C-A
2523277233	O	hypothetical protein	59.2	259	3.9e-84	316.6	B	P	Prevotella intermedia DSM 20706
2515939940	O	Protein of unknown function (DUF1329).	59.2	259	3.9e-84	316.6	B	P	Prevotella intermedia ATCC 25611
2501491908	O	conserved hypothetical protein	61.5	230	5.7e-81	306.2	B	F	Prevotella intermedia 17
646166514	O	conserved hypothetical protein	46.1	261	2.8e-59	234.2	B	D	Treponema vincentii ATCC 35580
637160899	O	hypothetical protein	44.5	261	2.8e-59	234.2	B	F	Treponema denticola ATCC 35405
637161600	-	hypothetical protein	41.8	261	1.4e-42	178.7	B	F	Treponema denticola ATCC 35405
646165772	-	conserved hypothetical protein	37	259	2.1e-38	164.9	B	D	Treponema vincentii ATCC 35580
Similar genes to BFO_1606:
Homolog	T	Product Name	Percent Identity	Length	E-value	Bit Score	Domain	Status	Genome Name
648895913	O	"S23 ribosomal protein" (apparently erroneous)	98.5	136	2.5e-67	260	B	D	Bacteroidetes sp. F0058
2523288326	O	TIGR02436 family protein	37.9	123	1.5e-15	87.8	B	P	Tannerella sp. oral taxon 286 BU063 (CB5)
2523291363	O	TIGR02436 family protein	36.8	133	1.4e-13	81.3	B	P	Tannerella sp. oral taxon 286 BU063 (CB4/6)
2523265412	O	TIGR02436 family protein	36.8	133	5.4e-13	79.3	B	P	Tannerella sp. oral taxon 286 BU063
2523333251	O	TIGR02436 family protein	37.3	120	1.2e-12	78.2	B	P	Tannerella sp. oral taxon 286 BU063 (CB9/10/12)
2523266429	-	TIGR02436 family protein	36.4	120	7.8e-12	75.5	B	P	Tannerella sp. oral taxon 286 BU063
2523333248	-	TIGR02436 family protein	35.6	120	1.7e-11	74.3	B	P	Tannerella sp. oral taxon 286 BU063 (CB9/10/12)
Similar genes to BFO_1607:
Homolog	T	Product Name	Percent Identity	Length	E-value	Bit Score	Domain	Status	Genome Name
648895914	O	conserved hypothetical protein	99	414	1.3e-244	850.5	B	D	Bacteroidetes sp. F0058
637149868	O	hypothetical protein	62	425	2.4e-150	537.3	B	F	Porphyromonas gingivalis W83
642656098	O	hypothetical protein	62	425	5.4e-150	536.2	B	F	Porphyromonas gingivalis ATCC 33277
642655103	-	hypothetical protein	62	425	5.4e-150	536.2	B	F	Porphyromonas gingivalis ATCC 33277
650869242	O	hypothetical protein	61.5	425	7.7e-149	532.3	B	F	Porphyromonas gingivalis TDC60
644723279	O	conserved hypothetical protein	59.6	424	1.7e-143	514.6	B	D	Porphyromonas endodontalis ATCC 35406
2523277234	O	hypothetical protein	47.1	435	1.1e-96	359	B	P	Prevotella intermedia DSM 20706
2515939941	O	hypothetical protein	47.1	435	1.1e-96	359	B	P	Prevotella intermedia ATCC 25611
651505032	O	hypothetical protein	46.8	435	5.8e-96	356.7	B	D	Prevotella denticola CRIS 18C-A
2501491907	O	conserved hypothetical protein	46.3	435	1.9e-94	351.7	B	F	Prevotella intermedia 17
637160901	O	hypothetical protein	31.1	490	4.5e-48	197.6	B	F	Treponema denticola ATCC 35405
646166509	O	conserved hypothetical protein	35.1	512	3.1e-28	131.7	B	D	Treponema vincentii ATCC 35580
Similar genes to BFO_1608:
Homolog	T	Product Name	Percent Identity	Length	E-value	Bit Score	Domain	Status	Genome Name
637150110	-	hypothetical protein	56.9	214	1.5e-66	258.1	B	F	Porphyromonas gingivalis W83
650870120	-	hypothetical protein	56.5	214	5.5e-66	256.1	B	F	Porphyromonas gingivalis TDC60
2512372027	P	hypothetical protein	56	214	1.9e-63	247.7	B	F	Tannerella forsythensis ATCC 43037
Similar genes to BFO_1609:
Homolog	T	Product Name	Percent Identity	Length	E-value	Bit Score	Domain	Status	Genome Name
2512372026	P	hypothetical protein	63	190	1e-68	265	B	F	Tannerella forsythensis ATCC 43037
637150111	-	hypothetical protein	62.5	190	3e-68	263.5	B	F	Porphyromonas gingivalis W83
650870119	-	hypothetical protein	62.5	190	8.8e-68	261.9	B	F	Porphyromonas gingivalis TDC60
646029841	-	conserved hypothetical protein	58.4	187	5e-63	246.1	B	D	Prevotella tannerae ATCC 51259
Similar genes to BFO_1610:
Homolog	T	Product Name	Percent Identity	Length	E-value	Bit Score	Domain	Status	Genome Name
2523265903	O	Outer membrane receptor proteins, mostly Fe transport	75.6	800	0	1225.7	B	P	Tannerella sp. oral taxon 286 BU063
2523286934	O	Outer membrane receptor proteins, mostly Fe transport	75.4	800	0	1224.9	B	P	Tannerella sp. oral taxon 286 BU063 (CB5)
2523295839	O	Outer membrane receptor proteins, mostly Fe transport	75.2	800	0	1221.8	B	P	Tannerella sp. oral taxon 286 BU063 (CB8)
2523334055	O	Outer membrane cobalamin receptor protein	75.2	800	0	1218.8	B	P	Tannerella sp. oral taxon 286 BU063 (CB9/10/12)
2512370536	P	TonB-dependent receptor plug domain-containing protein	55.9	780	1.3e-253	881.3	B	F	Tannerella forsythensis ATCC 43037
2523291946	-	Outer membrane receptor proteins, mostly Fe transport	54.6	791	2.3e-241	840.5	B	P	Tannerella sp. oral taxon 286 BU063 (CB4/6)
2520019297	-	Outer membrane receptor proteins, mostly Fe transport	54.6	791	2.3e-241	840.5	B	P	Tannerella sp. oral taxon 286 BU063 (Comb_CB46)
2523288359	-	Outer membrane receptor proteins, mostly Fe transport	54.5	791	4.4e-240	836.3	B	P	Tannerella sp. oral taxon 286 BU063 (CB5)
2523332709	-	Outer membrane receptor proteins, mostly Fe transport	54.5	866	7.4e-240	835.5	B	P	Tannerella sp. oral taxon 286 BU063 (CB9/10/12)
2523295689	-	Outer membrane receptor proteins, mostly Fe transport	54.5	824	7.4e-240	835.5	B	P	Tannerella sp. oral taxon 286 BU063 (CB8)
2523267427	-	Outer membrane receptor proteins, mostly Fe transport	54.4	791	7.4e-240	835.5	B	P	Tannerella sp. oral taxon 286 BU063
2501492163	-	outer membrane protein, TonB dependent receptor	44.6	781	6.9e-191	672.9	B	F	Prevotella intermedia 17
2523277365	-	hypothetical protein	44.3	811	2.3e-188	664.5	B	P	Prevotella intermedia DSM 20706
2515940221	-	Outer membrane receptor proteins, mostly Fe transport	44.3	811	2.3e-188	664.5	B	P	Prevotella intermedia ATCC 25611
651504070	O	TonB-dependent receptor plug domain protein	46	702	4.5e-166	590.5	B	D	Prevotella denticola CRIS 18C-A
2512369065	P	TonB-dependent receptor plug domain-containing protein	35.9	791	1.2e-131	476.1	B	F	Tannerella forsythensis ATCC 43037
646029855	-	putative MxcH protein	34.9	786	3.5e-126	458	B	D	Prevotella tannerae ATCC 51259
Similar genes to BFO_1611:
Homolog	T	Product Name	Percent Identity	Length	E-value	Bit Score	Domain	Status	Genome Name
2523295838	O	hypothetical protein	65.7	427	2.5e-165	587	B	P	Tannerella sp. oral taxon 286 BU063 (CB8)
2523334054	O	hypothetical protein	65.5	427	1.6e-164	584.3	B	P	Tannerella sp. oral taxon 286 BU063 (CB9/10/12)
2523265902	O	hypothetical protein	66.2	421	1.6e-164	584.3	B	P	Tannerella sp. oral taxon 286 BU063
2523286933	O	hypothetical protein	65.2	427	6.2e-164	582.4	B	P	Tannerella sp. oral taxon 286 BU063 (CB5)
2512370537	P	putative lipoprotein	31.6	404	1e-47	196.4	B	F	Tannerella forsythensis ATCC 43037
648895908	-	hypothetical protein	31.4	404	3.4e-46	191.4	B	D	Bacteroidetes sp. F0058
2501492162	-	conserved hypothetical protein	31.6	413	1.8e-39	169.1	B	F	Prevotella intermedia 17
2523277366	-	hypothetical protein	32.3	413	4.8e-39	167.5	B	P	Prevotella intermedia DSM 20706
2515940222	-	hypothetical protein	32.3	413	4.8e-39	167.5	B	P	Prevotella intermedia ATCC 25611
2512369064	P	putative lipoprotein	30.5	404	5e-34	151	B	F	Tannerella forsythensis ATCC 43037
Similar genes to BFO_1612:
Homolog	T	Product Name	Percent Identity	Length	E-value	Bit Score	Domain	Status	Genome Name
648895967	O	zinc transporter	70.4	275	7.5e-108	395.6	B	D	Bacteroidetes sp. F0058
644722226	O	zinc transporter ZupT	67.6	273	3.7e-99	366.7	B	D	Porphyromonas endodontalis ATCC 35406
Similar genes to BFO_1613:
Homolog	T	Product Name	Percent Identity	Length	E-value	Bit Score	Domain	Status	Genome Name
648895884	O	conserved hypothetical protein	97	168	6.4e-90	335.5	B	D	Bacteroidetes sp. F0058
637159987	-	hypothetical protein	34.2	173	4.6e-19	100.1	B	F	Treponema denticola ATCC 35405
Similar genes to BFO_1616:
Homolog	T	Product Name	Percent Identity	Length	E-value	Bit Score	Domain	Status	Genome Name
648895885	O	methyltransferase, UbiE/COQ5 family	93.5	217	1.6e-116	424.1	B	D	Bacteroidetes sp. F0058
642655978	O	hypothetical protein	65.7	221	3.4e-79	300.1	B	F	Porphyromonas gingivalis ATCC 33277
637150468	O	methlytransferase, UbiE/COQ5 family	65.3	219	4.5e-79	299.7	B	F	Porphyromonas gingivalis W83
650868211	O	UbiE/COQ5 family methlytransferase	65.3	221	5.8e-79	299.3	B	F	Porphyromonas gingivalis TDC60
2523276832	O	hypothetical protein	62	237	3.2e-76	290	B	P	Prevotella intermedia DSM 20706
2515939732	O	Methylase involved in ubiquinone/menaquinone biosynthesis	62	237	3.2e-76	290	B	P	Prevotella intermedia ATCC 25611
650769429	O	methyltransferase domain-containing protein	61.1	233	3.1e-72	276.9	B	F	Prevotella denticola F0289
644722055	O	methlytransferase, UbiE/COQ5 family	58.1	277	6.7e-67	259.2	B	D	Porphyromonas endodontalis ATCC 35406
Similar genes to BFO_1617:
Homolog	T	Product Name	Percent Identity	Length	E-value	Bit Score	Domain	Status	Genome Name
648895886	O	KilA-N domain protein	99.3	271	6e-150	535.4	B	D	Bacteroidetes sp. F0058
Similar genes to BFO_1618:
Homolog	T	Product Name	Percent Identity	Length	E-value	Bit Score	Domain	Status	Genome Name
648895887	O	methyltransferase	99.6	248	4.6e-144	515.8	B	D	Bacteroidetes sp. F0058
637161061	O	hypothetical protein	39.6	254	1e-45	189.1	B	F	Treponema denticola ATCC 35405
Similar genes to BFO_1619:
Homolog	T	Product Name	Percent Identity	Length	E-value	Bit Score	Domain	Status	Genome Name
648895888	O	conserved hypothetical protein	97.9	190	4.9e-106	389	B	D	Bacteroidetes sp. F0058
644722213	-	conserved hypothetical protein	67.7	167	4.8e-61	239.6	B	D	Porphyromonas endodontalis ATCC 35406
2512372024	P	hypothetical protein	66.1	171	4.8e-61	239.6	B	F	Tannerella forsythensis ATCC 43037
650870117	-	hypothetical protein	64.9	170	9.9e-59	231.9	B	F	Porphyromonas gingivalis TDC60
Similar genes to BFO_1620:
Homolog	T	Product Name	Percent Identity	Length	E-value	Bit Score	Domain	Status	Genome Name
648895889	O	metallothiol transferase FosB	99.2	131	7.1e-72	275	B	D	Bacteroidetes sp. F0058
651503122	O	glyoxalase family protein	63.6	121	3.6e-36	156.4	B	D	Prevotella denticola CRIS 18C-A
